# Supplementary material for: Zbtb7a is a transducer for the control of promoter accessibility by NF-kappa B and multiple other transcription factors
Source: PLoS Biol. 2018 May 29;16(5):e2004526. doi: 10.1371/journal.pbio.2004526 (PMC5993293; doi:10.1371/journal.pbio.2004526)
Supplement: S1 Data — (XLSX) [file pbio.2004526.s001.xlsx]

## Sheet: Fig1_BCDEFJK
Figure 1 B		x-axis	y-axis	error bar		Note: data generated directly from FACS analysis: underlying individual data not retained
		p65	4.5615	0.68312
		p65 TA1&2	5.6615	0.61481
		p65 TA3	0.91082	0.13662
		p65ko	1	0.46452
Figure 1 C		x-axis	p65ko + p65	p65ko + p65TA3	p65ko
		0	0.14177	0.96748	1
		0.5	37.38	8.8161	0.60849
		1	117.24	44.848	1.113
		2	58.672	51.675	2.8711
Figure 1 D		box	lower whisker	lower quartile	lower notch	median	upper notch	upper quartile	upper whisker
		TA3-responsive promoters +p65	-0.16481	0.0255883	0.0947703	0.133825	0.17288	0.236782	0.452957
		TA3-responsive promoters +p65 TA3	-0.150397	0.0384161	0.0759051	0.100345	0.124786	0.170579	0.356426
		control promoters +p65	-0.101235	-0.0294946	0.00133577	0.00224191	0.00314804	0.0185496	0.0904641
		control promoters +p65 TA3	-0.0639444	-0.0111271	0.00141451	0.00207949	0.00274448	0.0241362	0.0766868
Figure 1 E	panel 1	x-axis	y-axis	error bar		Note: data generated directly from FACS analysis: underlying individual data not retained
		p65	13.128	1.9443
		p65 TA1&2	11.815	2.2359
		p65 TA3	6.1647	0.91498
		p65ko	1	0.068673
	panel 2	x-axis	y-axis	error bar
		p65	0.64886	0.16221
		p65 TA3	0.4781	0.28687
		p65ko	1	0.123
	panel 3	x-axis	y-axis	error bar
		p65	58.46	16.762
		p65 TA1&2	49.691	8.381
		p65 TA3	14.257	2.4401
		p65ko	1	0
Figure 1 F		row	value	error bar		Note: data from FigS1E
		p65 TA3	100	2.77014
		p65 TA3 mutant	20.6958	6.95207
		p65 TA3 deletion	13.9859	7.90322
Figure 1 J		row	value	error bar
		p65-v2	100	25.732
		P65ct-v2	64.596	23.239
		cRelct-v2	7.897	1.7166
		RelBct-v2	6.9296	4.7758
		v2-ZIP	10.098	2.7324
		v2-ZIP	58.894
Figure 1 K		x-axis	p65ko +p65 TA3	p65ko +p65 TA3 Zbtb7a kd
		0	0.93718	1.2362
		0.5	3.0885	1.5349
		1	6.5773	2.5266
		2	8.786	1.9169

## Sheet: Fig2_CDFG
Figure 2 C	pie 1	slice	n
		promoter	47048735
		enhancer	151416356
		transcript end site	37832488
		exon	35648621
		intron	821300851
		intergenic	1572518395
	pie 2	slice	n
		promoter	6243
		enhancer	3674
		transcript end site	98
		exon	75
		intron	1332
		intergenic	1444
Figure 2 D	pie 1	slice	n
		no associated Zbtb7a ChIP-seq peak	2665765482
		Zbtb7a peak within 15kb	234630000
		high-confidence Zbtb7a peak within 500bp	4891000
	pie 2	slice	n
		no associated Zbtb7a ChIP-seq peak	13503
		Zbtb7a peak within 15kb	5649
		high-confidence Zbtb7a peak within 500bp	4117
	pie 3	slice	n
		no associated Zbtb7a ChIP-seq peak	38
		Zbtb7a peak within 15kb	53
		high-confidence Zbtb7a peak within 500bp	62
Figure 2 F		row	red	orange	yellow	green	blue
		all promoters	32.429	4.625	19.559	31.857	11.53
		Zbtb7a peak within 15kb	10.858	5.6128	18.328	47.25	17.951
		overlapping Zbtb7a peak	4.7316	5.2553	14.513	54.292	21.208
Figure 2 G		row	value
		cell migration	3.0677
		positive regulation of cell proliferation	2.3231
		negative regulation of transcription, DNA-template	2.2524
		protein phosphorylation	2.1661
		intracellular signal transduction	2.1634
		positive regulation of transcription, DNA-template	2.1633
		negative regulation of cell proliferation	1.9793
		chromatin modification	1.9677
		inflammatory response	1.8585
		apoptotic process	1.7728
		multicellular organismal development	1.7668
		cellular response to DNA damage stimulus	1.6724

## Sheet: Fig3_EFG
Figure 3 E	pie 1	slice	n
		Zbtb7a-driven increased accessibility p<0.01	161
		Zbtb7a-driven increased accessibility p<0.05	642
		Zbtb7a-driven reduced accessibility p<0.01	159
		Zbtb7a-driven reduced accessibility p<0.05	642
		other	15185
	pie 2	slice	n
		Zbtb7a-driven increased accessibility p<0.01	214
		Zbtb7a-driven increased accessibility p<0.05	942
		Zbtb7a-driven reduced accessibility p<0.01	246
		Zbtb7a-driven reduced accessibility p<0.05	836
		other	2561
Figure 3 F	pie 1	slice	n
		Zbtb7a-driven increased accessibility p<0.01	472
		Zbtb7a-driven increased accessibility p<0.05	1887
		Zbtb7a-driven reduced accessibility p<0.01	470
		Zbtb7a-driven reduced accessibility p<0.05	1887
		other	42450
	pie 2	slice	n
		Zbtb7a-driven increased accessibility p<0.01	161
		Zbtb7a-driven increased accessibility p<0.05	327
		Zbtb7a-driven reduced accessibility p<0.01	109
		Zbtb7a-driven reduced accessibility p<0.05	237
		other	1201
Figure 3 G		slice	n
		Zbtb7a-driven increased accessibility p<0.01	14
		Zbtb7a-driven increased accessibility p<0.05	33
		Zbtb7a-driven reduced accessibility p<0.01	0
		Zbtb7a-driven reduced accessibility p<0.05	6
		other	20

## Sheet: Fig4_ACD
Figure 4 A		row	left value	right value
		AP-1	1.8687	2.5649
		Tead	0.75849	1.7288
		Runx	0.7786	1.6034
		NFkB	0.44471	1.0472
		Ctcf	1.3137	0
		Nrf	1.1776	0
		CCAAT	0.68964	0
		Cebp	0.2651	0.9268
		Jun-ATF	0.59927	1.4013
		NF1	0.43423	1.0739
Figure 4 C		x-axis	y-axis	error bar
		all promoters	5.17427	0.130208
		Runx2 targets	14.1414	2.47015
		cJun targets	13.7056	2.43798
		Tead2 targets	18.5	2.75257
		Cebpd targets	16	2.5988
		p65 targets functional	21.6887	1.65517
		p65 targets direct	33.9869	3.84193
Figure 4 D	panel 1	box	lower whisker	lower quartile	lower notch	median	upper notch	upper quartile	upper whisker
		control genes	-0.706667	-0.24	-0.0823867	-0.055	-0.0276133	0.106667	0.586667
		Runx2 targets	-1.07667	-0.458333	-0.188291	-0.128333	-0.0683754	0.0783333	0.86
		cJun targets	-1.56333	-0.471667	-0.151762	-0.0666667	0.0184289	0.29	1.14
		Tead2 targets	-1.94667	-0.771667	-0.434397	-0.341667	-0.248937	0.0583333	0.863333
		Cebpd targets	-1.59667	-0.601667	-0.254323	-0.175	-0.0956768	0.108333	1.14
		p65 targets	-3.27	-1.62667	-1.01051	-0.87	-0.729491	-0.526667	1.11667
	panel 2	box	lower whisker	lower quartile	lower notch	median	upper notch	upper quartile	upper whisker
		control genes	-1.07333	-0.48	-0.252127	-0.22	-0.187873	-0.0733333	0.31
		Runx2 targets	-1.94667	-1.07333	-1.0348	-0.643333	-0.251863	-0.18	0.376667
		cJun targets	-1.96333	-0.913333	-0.660978	-0.543333	-0.425689	-0.18	0.52
		Tead2 targets	-1.77667	-0.853333	-0.54357	-0.47	-0.396429	-0.22	0.636667
		Cebpd targets	-2.02	-1.16167	-0.709069	-0.506667	-0.304265	-0.361667	0.403333
		p65 targets	-2.97333	-1.95333	-1.89909	-1.57167	-1.24424	-0.896667	-0.22

## Sheet: Fig5_BCE
Figure 5 B		violin	lower whisker	lower quartile	median	mean	upper quartile	upper whisker
		TA3-responsive	-1.207	0.0933	0.4433	0.611918	1.117	2.652
		control genes	-0.268	-0.0433	0.0133	0.0263181	0.107	0.332
Figure 5 C	panel 1	x-axis	y-axis	error bar		Note: data generated directly from FACS analysis: underlying individual data not retained
		Gal4DBD-p65CT	25.3267	4.92325
		Gal4DBD-TA3	4.86689	0.806339
		Gal4DBD	1.04516
	panel 2	x-axis	y-axis	error bar
		Gal4DBD-p65CT	39.4586	6.64285
		Gal4DBD-TA3	1.55455	0.463231
		Gal4DBD	0.954842
Figure 5 E		box	lower whisker	lower quartile	lower notch	median	upper notch	upper quartile	upper whisker
		TA3-responsive promoters +p65 TA3	-0.136022	-0.01744	0.0180079	0.0591777	0.100347	0.205189	0.528577
		TA3-responsive promoters +p65 TA3 Zbtb7a kd	-0.225984	-0.0412017	-0.00608398	0.0305424	0.0671687	0.156859	0.447748
		non TA3-responsive promoters +p65 TA3	-0.310058	-0.0521493	-0.0237973	0.0131401	0.0500775	0.156951	0.414031
		non TA3-responsive promoters +p65 TA3 Zbtb7a kd	-0.217225	-0.0716634	-0.0351255	-0.0121384	0.0108487	0.058465	0.241423
		control promoters +p65 TA3	-0.0805533	-0.0262878	-0.00596924	-0.00528039	-0.00459154	0.00994329	0.0638309
		control promoters +p65 TA3 Zbtb7a kd	-0.071969	-0.0236797	-0.0077498	-0.00713836	-0.00652693	0.00857028	0.0569236

## Sheet: Fig6_EFGH
Figure 6 E		box	lower whisker	lower quartile	lower notch	median	upper notch	upper quartile	upper whisker
		p65 target promoters +p65	-0.123602	0.0422162	0.082516	0.103736	0.124955	0.208338	0.446033
		p65 target promoters +p65 Zbtb7a kd	-0.321137	-0.0529999	-0.00662013	0.0162399	0.0390999	0.125964	0.37718
		control promoters +p65	-0.0652482	-0.0198711	-0.00459184	-0.00401464	-0.00343744	0.0107697	0.0564627
		control promoters +p65 Zbtb7a kd	-0.0701204	-0.0253096	-0.00869508	-0.00812774	-0.00756041	0.00471544	0.0497365
Figure 6 F		box	lower whisker	lower quartile	lower notch	median	upper notch	upper quartile	upper whisker
		p65-binding enhancers +p65	-0.209497	0.00937494	0.0624634	0.0717821	0.0811008	0.159974	0.38243
		p65-binding enhancers +p65 Zbtb7a kd	-0.265177	-0.0570691	-0.0062232	0.00243405	0.0110913	0.0828403	0.29124
		control enhancers +p65	-0.0598805	-0.0171546	-0.00317376	-0.00299058	-0.0028074	0.0113472	0.0540979
		control enhancers +p65 Zbtb7a kd	-0.0666343	-0.025504	-0.0106982	-0.010522	-0.0103457	0.00192162	0.0430575
Figure 6 G		violin	lower whisker	lower quartile	median	mean	upper quartile	upper whisker
		all p65 targets	-1.123	0.5267	0.87	1.11285	1.63	3.28
		TA3-responsive	-1.553	0.4733	1.3167	1.3321	1.95	4.17
		non TA3-responsive	-0.473	0.5583	0.7533	0.912792	1.25	2.28
		control genes	-0.517	-0.0567	0.0733	0.0726797	0.25	0.71
Figure 6 H		violin	lower whisker	lower quartile	median	mean	upper quartile	upper whisker
		all p65 targets	-1.39	0.02	0.33	0.521895	0.963	2.38
		TA3-responsive	-1.76	0.0433	0.77	0.765297	1.247	3.05
		non TA3-responsive	-1.15	-0.055	0.233	0.299792	0.674	1.77

## Sheet: FigS1_DEFJMO
Figure S1 D	panel 1	row	value	error bar		Note: underlying individual data not retained
		1	100	2.7702
		2	88.4583	4.58878
		3	62.4651	6.92472
		4	45.6558	15.563
		5	21.5376	3.66695
		6	16.2152	6.54532
		7	5.62192	2.98655
	panel 2	row	value	error bar		Note: underlying individual data not retained
		1	100	7.16567
		2	98.4501	4.59029
		3	104.318	6.92614
		4	93.5357	5.89442
		5	51.683	5.02395
		6	24.9053	3.99223
		7	14.0949	6.97937
Figure S1 E		row	value	error bar		Note: underlying individual data not retained
		1	100	2.77014
		2	104.996	8.44561
		3	20.6958	6.95207
		4	18.0059	8.63584
		5	102.987	6.46313
		6	109.994	15.6712
		7	98.4514	8.66414
		8	13.9859	7.90322
Figure S1 F		row	value	error bar		Note: underlying individual data not retained
		1	100	3.50902
		2	12.4604	3.8667
		3	28.8569	10.8123
		4	40.5294	8.808
		5	53.992	6.5154
		6	42.6062	3.36563
		7	62.9434	5.29898
		8	90.0827	8.59214
Figure S1 J	panel 1	x-axis	y-axis	error bar
		+Gal4DBD-p65CT	64.9813	7.45875
		+Gal4DBD-TA3	9.35062	0.541775
		+Gal4DBD	1
	panel 2	x-axis	y-axis	error bar
		+Gal4DBD-p65CT	17.991	0.137277
		+Gal4DBD-TA3	13.4723	0.361403
		+Gal4DBD	1	0
Figure S1 M		x-axis	y-axis	error bar
		V2-p65	100	29.117
		V2-TA3	120.88	46.168
		V2-cRel ct	17.231	11.733
		RelBCT-V2	0.9434	0.13477
Figure S1 O		x-axis	p65ko +p65	p65ko +p65 Zbtb7a kd
		0	2.9168	1.8632
		0.5	19.009	9.0201
		1	65.508	40.77
		2	54.512	22.506

## Sheet: FigS2_FHIKM
Figure S2 F		set 1	set 2	n
		p65 peaks	no intersect	8438
		p65 peaks	Zbtb7a peaks hi-conf	1359
		p65 peaks	Zbtb7a peaks	3702
		Zbtb7a peaks hi-conf	no intersect	9159
		Zbtb7a peaks	no intersect	8402
Figure S2 H		slice	n
		no associated Zbtb7a ChIP-seq peak	6859
		Zbtb7a peak within 15kb	4528
		high-confidence Zbtb7a peak within 500bp	4639
Figure S2 I	panel 1	violin	lower whisker	lower quartile	median	mean	upper quartile	upper whisker
		all promoters	19.5	46.2	54.6	54.9985	64	87.4
		Zbtb7a+ promoters	48.1	62.8	67.6	67.4025	72.6	87.2
	panel 2	violin	lower whisker	lower quartile	median	mean	upper quartile	upper whisker
		all promoters	0	0.212	0.469	0.504283	0.795	1.29
		Zbtb7a+ promoters	0.412	0.724	0.835	0.814532	0.933	1.24
Figure S2 K		violin	lower whisker	lower quartile	median	mean	upper quartile	upper whisker
		Zbtb7a			7363	7363
		TFs	9	272	616	1553.45	1528	3410
		Ctcf	690	1717	2368	2867.47	3618	6470
		transcriptional cofactors	436	1382	2201	3844.59	7348	10085
		RNA pol-II	306	3548	7161	7036.17	10640	12494
Figure S2 M		row	value
		integrin-mediated signaling pathway	4.9182
		transmembrane receptor protein tyrosine kinase sig	3.875
		transforming growth factor beta receptor signaling	3.0677
		positive regulation of ERK1 and ERK2 cascade	2.7633
		Wnt signaling pathway	2.7287
		insulin receptor signaling pathway	2.642
		cellular response to lipopolysaccharide	2.2782
		smoothened signaling pathway	2.1384
		inflammatory response	1.8585
		small GTPase mediated signal transduction	1.7602
		cellular response to DNA damage stimulus	1.6724
		innate immune response	1.6209

## Sheet: FigS3_BCDMNO
Figure S3 B		x-axis	y-axis	error bar		Note: data generated directly from FACS analysis: underlying individual data not retained
		p65ko	100
		+Zbtb7a knock down hp1	48.615	7.2923
		+Zbtb7a knock down hp2	56.685	11.337
Figure S3 C		x-axis	+TA3	+TA3-Zbtb7a knock down hp1	+TA3-Zbtb7a knock down hp2
		0	1	1.3191	0.32248
		0.5	3.2955	1.6377	0.5863
		1	7.0182	2.696	1.7948
		2	9.3749	2.0454	1.3089
Figure S3 D		x-axis	y-axis	error bar		Note: underlying individual data not retained
		control	100
		+ Zbtb7a Knock down hp1	45.698	15.695
Figure S3 M		row	control	control error bar	Zbtb7a knockdown	Zbtb7a knockdown error bar
		Nf1	0.032718	0.0034981	0.10801	0.0092015
		Hoxc9	0.0034751	0.0069744	0.059556	0.030205
		Klf4	0.025886	0.0083189	0.048596	0.014847
		CTCF	0.021398	0.0099344	0.047481	0.012718
		AP1	0.020981	0.0020889	0.04693	0.0047371
		AP2g	0.023789	0.0029672	0.041401	0.0063474
		Foxo1	0.0068783	0.0042133	0.035914	0.0078619
		Tead	0.012749	0.0054494	0.022582	0.011165
		Cebpb	0.0025808	0.0050401	0.016641	0.012452
		Rbpj	0.0066277	0.0027426	0.016494	0.0087631
		cJun-CRE	0.0096683	0.0041523	0.0084665	0.0095048
		Ets1	0.0030065	0.0041938	0.0056888	0.010381
		Stat4	0.0011337	0.0037156	0.0034485	0.0082838
Figure S3 N	panel 1	x-axis	p65ko	+p65	+p65 +Zbtb7a kd	p65ko error bar	+p65 error bar	+p65 +Zbtb7a kd error bar
		untreated	0.0032139	0.0023102	0.0058191	0.0021697	0.0016259	0.001685
		+TNF-alpha	0.0017793	0.003303	0.0037233	0.0017607	0.001904	0.00085162
	panel 2	x-axis	p65ko	+p65	+p65 +Zbtb7a kd	p65ko error bar	+p65 error bar	+p65 +Zbtb7a kd error bar
		untreated	0.014457	0.019069	0.023566	0.0020649	0.0025525	0.0015888
		+TNF-alpha	0.028197	0.067584	0.064599	0.00093803	0.013459	0.0054991
	panel 3	x-axis	p65ko	+p65	+p65 +Zbtb7a kd	p65ko error bar	+p65 error bar	+p65 +Zbtb7a kd error bar
		untreated	0.046614	0.15643	0.10618	0.01888	0.0023693	0.0075786
		+TNF-alpha	0.053398	0.79928	0.31763	0.0075872	0.076892	0.020953
	panel 4	x-axis	p65ko	+p65	+p65 +Zbtb7a kd	p65ko error bar	+p65 error bar	+p65 +Zbtb7a kd error bar
		untreated	0.011016	0.40912	0.076877	0.0020759	0.0031642	0.0026423
		+TNF-alpha	0.013391	1.2175	0.22763	0.0064959	0.27548	0.00042402
	panel 5	x-axis	p65ko	+p65	+p65 +Zbtb7a kd	p65ko error bar	+p65 error bar	+p65 +Zbtb7a kd error bar
		untreated	0.04014	0.61872	0.39772	0.0072288	0.012698	0.036978
		+TNF-alpha	0.083405	0.98332	0.40629	0.0076924	0.046421	0.0085142
	panel 6	x-axis	p65ko	+p65	+p65 +Zbtb7a kd	p65ko error bar	+p65 error bar	+p65 +Zbtb7a kd error bar
		untreated	0.00578306	0.00470614	0.00676433	0.00108107	0.000716975	0.00187314
		+TNF-alpha	0.00504874	0.0207117	0.0124101	0.00201363	0.00231521	0.00618507
Figure S3 O	panel 1	x-axis	p65ko	+p65	+p65 +Zbtb7a kd	p65ko error bar	+p65 error bar	+p65 +Zbtb7a kd error bar
		untreated	2.3973e-05	0.00065469	0.0030303	2.3973e-05	0.00037022	0.00057513
		+TNF-alpha	0.0018463	0.0011988	0.0011725	0.00051991	0.00011889	0.00013645
	panel 2	x-axis	p65ko	+p65	+p65 +Zbtb7a kd	p65ko error bar	+p65 error bar	+p65 +Zbtb7a kd error bar
		untreated	0.011699	0.032078	0.02097	0.00050461	0.0065777	0.0030604
		+TNF-alpha	0.031283	0.037585	0.03266	0.011457	0.0034432	0.00067186
	panel 3	x-axis	p65ko	+p65	+p65 +Zbtb7a kd	p65ko error bar	+p65 error bar	+p65 +Zbtb7a kd error bar
		untreated	0.024131	0.032679	0.03543	0.0075388	0.00056117	0.0056153
		+TNF-alpha	0.026104	0.057881	0.03573	0.0044182	0.0038505	0.0048382
	panel 4	x-axis	p65ko	+p65	+p65 +Zbtb7a kd	p65ko error bar	+p65 error bar	+p65 +Zbtb7a kd error bar
		untreated	0.0026806	0.0094224	0.0046784	0.0026797	0.0039516	0.002123
		+TNF-alpha	0.0047539	0.019001	0.0046944	4.5071e-05	0.0021006	1.483e-05
	panel 5	x-axis	p65ko	+p65	+p65 +Zbtb7a kd	p65ko error bar	+p65 error bar	+p65 +Zbtb7a kd error bar
		untreated	0.0038161	0.0077245	0.008013	0.0032479	0.003354	0.00027161
		+TNF-alpha	0.0031011	0.019946	0.0081993	0.0014705	0.0074005	0.0018948
	panel 6	x-axis	p65ko	+p65	+p65 +Zbtb7a kd	p65ko error bar	+p65 error bar	+p65 +Zbtb7a kd error bar
		untreated	0.0018514	0.0023163	0.0080439	0.0018503	0.0012337	0.0027988
		+TNF-alpha	0.0014706	0.013588	0.0064845	0.00021587	0.0043302	0.0023469

## Sheet: FigS4_ACEF
Figure S4 A	pie 1	slice	n
		Zbtb7a-driven increased expression +++	293
		Zbtb7a-driven increased expression +	469
		Zbtb7a-driven reduced expression ---	410
		Zbtb7a-driven reduced expression -	598
		other	15019
	pie 2	slice	n
		Zbtb7a-driven increased expression +++	304
		Zbtb7a-driven increased expression +	327
		Zbtb7a-driven reduced expression ---	273
		Zbtb7a-driven reduced expression -	462
		other	3433
Figure S4 C		violin	lower whisker	lower quartile	median	mean	upper quartile	upper whisker
		Zbtb7a-negative	-0.00644	-0.00126	0.000616	6.75632e-05	0.00219	0.00737
		expr. Not Zbtb7a-regulated	-0.00431	-0.000777	0.000435	-3.28694e-05	0.00158	0.00511
		Zbtb7a-driven increased expr.	-0.04944	0.002466	0.015098	0.0234143	0.03707	0.08898
		Zbtb7a-driven reduced expr.	-0.14041	-0.060567	-0.029896	-0.0416192	-0.00734	0.07251
Figure S4 E		row	Zbtb7a-dependent gene activation	Zbtb7a-dependent gene repression
		1	0.0155207	0.0288242
		2	0.550273	0.796795
		3	4.60615	3.41107
		4	1.79439	2.56466
		5	0.140042	0.090027
		6	0.283688	1.3617
Figure S4 F	panel 1	box	lower whisker	lower quartile	lower notch	median	upper notch	upper quartile	upper whisker
		Zbtb7a-independent	-0.00498826	-0.000764905	0.000548269	0.00061621	0.000684151	0.00205648	0.00628597
		Q1	-0.0401046	-0.00617173	0.00322646	0.00644132	0.00965617	0.0194043	0.0537916
		Q2	-0.0660264	-0.011786	0.0034314	0.00803347	0.0126355	0.0245937	0.0705478
		Q3	-0.049012	-0.00310888	0.00597647	0.0105908	0.0152052	0.0334845	0.0874558
		Q4	-0.0497784	0.00622907	0.0128716	0.0180551	0.0232386	0.0474666	0.102103
	panel 1	box	lower whisker	lower quartile	lower notch	median	upper notch	upper quartile	upper whisker
		Zbtb7a-independent	-105.277	-35.4648	-13.8335	-10.2393	-6.64497	11.3774	81.4774
		Q1	-75.6669	-18.6733	-4.40606	0.712218	5.83049	20.0645	58.6966
		Q2	-82.9881	-18.7992	-4.21838	1.46009	7.13856	24.6269	60.3584
		Q3	-60.5597	-10.5488	8.78447	14.6209	20.4574	33.1587	90.8595
		Q4	-52.1265	9.40482	31.6778	37.9007	44.1235	55.6718	95.9746

[truncated: 2 more sheets: FigS5_ABCDEFG, FigS6_EFG]
