# Supplementary material for: Zbtb7a is a transducer for the control of promoter accessibility by NF-kappa B and multiple other transcription factors
Source: PLoS Biol. 2018 May 29;16(5):e2004526. doi: 10.1371/journal.pbio.2004526 (PMC5993293; doi:10.1371/journal.pbio.2004526)
Supplement: S2 Data — (XLSX) [file pbio.2004526.s002.xlsx]

## Sheet: Fig1D
	box1		box2		box3		box4
1	0.353422	1	0.125777	1	0.0261069	1	0.0190358
2	0.133825	2	-0.0589611	2	-0.514369	2	-0.532498
3	0.162648	3	0.0889044	3	-0.284173	3	-0.0614602
4	0.318113	4	0.0923845	4	-0.204719	4	-0.0239248
5	0.230392	5	0.268861	5	0.00926407	5	0.011333
6	0.346666	6	0.160091	6	-0.0150891	6	-0.0256954
7	0.339362	7	0.213336	7	0.00376831	7	-0.00119269
8	0.103987	8	0.0830269	8	-0.367051	8	0.0338153
9	-0.0472333	9	0.102563	9	-0.357614	9	0.0242384
10	0.266229	10	0.283678	10	0.0287865	10	0.0221556
11	-0.0180212	11	-0.0575135	11	-0.151256	11	0.055979
12	0.146197	12	0.0513919	12	-0.270113	12	-0.0438434
13	0.210778	13	0.352148	13	0.0542238	13	0.0830417
14	-0.0176214	14	0.170579	14	0.00186613	14	0.00650895
15	0.28427	15	0.0378606	15	-0.0767842	15	0.0784776
16	0.157219	16	0.100345	16	0.097878	16	0.034573
17	0.108049	17	-0.150397	17	-0.158496	17	0.267427
18	-0.0628714	18	-0.0708668	18	-0.0483149	18	-0.0381703
19	0.119339	19	0.162269	19	0.0269605	19	0.050526
20	0.365809	20	0.356426	20	-0.0290692	20	-0.0847078
21	0.236782	21	0.0945294	21	0.0860081	21	0.125625
22	0.131097	22	0.0615202	22	-0.052958	22	0.129353
23	0.11933	23	0.0617203	23	0.0875557	23	0.102277
24	0.339193	24	0.0929401	24	-0.0398708	24	0.0255726
25	0.263176	25	0.173843	25	-0.116162	25	0.0736967
26	0.258877	26	0.288244	26	NA	26	NA
27	0.622051	27	0.450712	27	0.0486188	27	0.0222949
28	0.39369	28	0.404415	28	0.0516263	28	0.205101
29	0.088635	29	0.0919884	29	0.00188414	29	-0.000596346
30	0.14459	30	0.0586052	30	0.00676989	30	0.00180888
31	0.377026	31	0.0252065	31	0.00225018	31	-0.0312853
32	0.0156748	32	0.034995	32	0.0157641	32	0.0149008
33	-0.0871843	33	-0.0674376	33	-0.0940697	33	0.121772
34	0.143587	34	0.133203	34	-0.0007366	34	0.00225795
35	0.0777463	35	0.0493185	35	0.0657285	35	0.0894805
36	0.171722	36	0.0620475	36	-0.508576	36	-0.549638
37	-0.16481	37	0.0171241	37	0.00458701	37	-0.0174748
38	-0.0380918	38	0.0508899	38	0.145939	38	0.090198
39	0.0508681	39	0.169492	39	-0.660103	39	-0.392546
40	0.452957	40	0.122059	40	-0.157519	40	0.141142
41	0.0255883	41	0.0600538	41	-0.124523	41	0.117816
42	0.11617	42	0.0374523	42	-0.213261	42	-0.073164
43	-0.411829	43	-0.23849	43	0.102172	43	0.0843735
44	0.0617997	44	0.0738785	44	0.145202	44	0.104675
45	0.178601	45	0.145191	45	-0.0588712	45	-0.154847
46	-0.61162	46	0.138648	46	0.0976073	46	0.146475
47	0.196196	47	0.145096	47	-0.0759683	47	0.00363812
48	0.0528491	48	0.611243	48	-0.815228	48	0.046398
49	0.137315	49	0.00125779	49	-0.00851497	49	-0.00534083
50	0.247772	50	0.425173	50	-0.0570286	50	0.240042
51	-0.00791241	51	0.0711553	51	-0.0600672	51	0.24352
52	0.186029	52	0.101283	52	0.0127397	52	-0.0123575
53	-0.0640706	53	0.132515	53	0.0276839	53	-0.0454273
54	0.281592	54	0.112676	54	-0.0495358	54	0.0390147
55	0.160939	55	0.143145	55	0.130394	55	0.0975884
56	-0.0865697	56	-0.019405	56	0.00216351	56	0.00740825
57	0.211531	57	0.305564	57	-0.00139677	57	-0.00482533
58	0.047861	58	-0.0917655	58	-0.00716303	58	-0.0129858
59	-0.309431	59	-0.12407	59	-0.0243172	59	0.0398617
60	-0.0178723	60	0.0639596	60	-0.67822	60	-0.232776
61	0.364804	61	0.274906	61	-0.485142	61	-0.168917
62	0.050851	62	-0.0367553	62	-0.618263	62	-0.230092
63	0.115165	63	0.310594	63	0.0960969	63	0.0876255
64	0.242119	64	0.160956	64	0.00672844	64	0.00154343
65	0.157862	65	0.0384161	65	0.0154953	65	0.0191108
66	0.0981644	66	0.0332241	66	-0.00926661	66	-0.0101665
67	-0.107704	67	0.276436	67	-0.320363	67	-0.0615414
68	0.0678521	68	0.0224062	68	-0.30588	68	-0.107772
69	-0.0905275	69	0.105424	69	-0.0137699	69	-0.024371
70	0.123137	70	0.119646	70	-0.49317	70	-0.139304
71	-0.00736094	71	0.181975	71	0.0126624	71	0.0025815
72	0.178443	72	0.253485	72	0.0505255	72	0.0126078
73	0.234044	73	0.185933	73	-0.249642	73	-0.0406725
				74	0.0474623	74	-0.00500133
				75	-0.115311	75	-0.0648057
				76	-0.00351902	76	-0.0448198
				77	0.166176	77	0.0909382
				78	-0.118022	78	-0.0421311
				79	0.00132865	79	-0.00597617
				80	0.00730857	80	0.00648819
				81	0.0163243	81	0.0212397
				82	0.0262859	82	0.00919615
				83	-0.139432	83	-0.159875
				84	-0.0178167	84	0.00639497
				85	0.0143558	85	0.0389891
				86	-0.285072	86	-0.203391
				87	0.00778545	87	0.00916975
				88	0.0144475	88	-0.00332481
				89	0.0214338	89	0.00724335
				90	0.0103334	90	-0.000836446
				91	-0.129295	91	-0.021863
				92	-0.185031	92	-0.0595933
				93	-0.194027	93	-0.0223505
				94	0.0071942	94	0.00030316
				95	0.051144	95	0.175327
				96	0.00130764	96	0.0045133
				97	0.0591888	97	0.0101673
				98	-0.0891416	98	0.254846
				99	-0.18135	99	0.439748
				100	0.186322	100	0.494997
				101	-0.20509	101	-0.0202557
				102	-0.0492676	102	-0.110999
				103	0.0635844	103	0.112949
				104	-0.00849946	104	-0.00787694
				105	-0.00865627	105	0.0184919
				106	0.229159	106	0.325621
				107	0.0928551	107	0.123136
				108	-0.088085	108	-0.00954567
				109	-0.00934302	109	0.00589377
				110	0.00346237	110	0.0742865
				111	0.0977515	111	0.277249
				112	0.231205	112	0.257193
				113	0.010859	113	0.132873
				114	0.00255377	114	-0.0441286
				115	-0.000838093	115	0.0132607
				116	-0.0635903	116	0.104247
				117	0.0902182	117	0.188451
				118	0.0196293	118	0.0105425
				119	0.089429	119	0.145151
				120	-0.145055	120	-0.0770781
				121	0.127904	121	0.136152
				122	-0.206089	122	-0.0764225
				123	-0.00168411	123	0.00279905
				124	-0.201253	124	-0.0888938
				125	0.00723699	125	0.0221644
				126	-0.164423	126	0.0529921
				127	-0.00903571	127	-0.05503
				128	-0.10846	128	-0.0807804
				129	0.0384424	129	0.135222
				130	-0.132316	130	-0.00249269
				131	-0.0130512	131	-0.0606577
				132	0.065434	132	0.0295296
				133	-0.198326	133	-0.32485
				134	0.0916935	134	0.113262
				135	-0.346595	135	-0.202302
				136	0.0104211	136	0.00160126
				137	-0.020723	137	0.0560304
				138	-0.112629	138	-0.0829531
				139	0.116654	139	0.259587
				140	0.0517039	140	0.010434
				141	-0.300137	141	-0.253411
				142	-0.114188	142	-0.0140473
				143	-0.000838093	143	0.00781203
				144	0.145902	144	0.159056
				145	-93.9386	145	-89.4759
				146	-0.419109	146	-0.28271
				147	0.130265	147	0.0315231
				148	-0.577761	148	-0.477351
				149	-0.0102154	149	-0.00505902
				150	-0.0567425	150	0.112193
				151	-0.434859	151	-0.000355394
				152	0.110988	152	0.0426122
				153	0.176749	153	0.191998
				154	0.393142	154	0.392787
				155	-0.079114	155	-0.0192789
				156	0.000762439	156	-0.000560192
				157	-0.00337039	157	-0.00870159
				158	0.0595009	158	0.109618
				159	NA	159	NA
				160	-0.0115147	160	0.0308969
				161	-0.00830975	161	0.0068187
				162	-0.350141	162	0.0474065
				163	-0.159694	163	-0.106344
				164	-0.415004	164	-0.17499
				165	0.00412569	165	-0.00973914
				166	0.00970426	166	-0.0107637
				167	-0.196734	167	-0.155384
				168	-0.00795172	168	0.0283723
				169	0.00273897	169	-0.000807312
				170	-0.109184	170	-0.0208856
				171	0.00460637	171	-0.000596346
				172	0.214133	172	0.34129
				173	0.169687	173	0.294442
				174	0.0701182	174	-0.0111565
				175	-0.0608383	175	-0.116107
				176	-0.00111743	176	-0.00570002
				177	0.0555552	177	0.0150558
				178	-0.424095	178	-0.178387
				179	-0.00406217	179	0.00432306
				180	-0.00411901	180	-0.000787215
				181	-0.0319108	181	-0.0058359
				182	0.0299681	182	0.0151767
				183	-0.0171726	183	-0.0226221
				184	0.0782501	184	0.0241316
				185	0.0823427	185	0.112735
				186	0.114975	186	0.255918
				187	-0.265907	187	-0.341037
				188	0.0026028	188	-0.00480055
				189	-0.211169	189	-0.202279
				190	0.0193738	190	0.0022293
				191	-0.182718	191	0.0409931
				192	0.0281308	192	0.0269443
				193	0.0104809	193	0.00570992
				194	-0.0112904	194	0.00290177
				195	-0.0270351	195	-0.0509671
				196	0.00398947	196	-0.00359792
				197	0.202689	197	0.151555
				198	-0.142719	198	0.0199987
				199	0.0140726	199	0.00529814
				200	0.0696818	200	0.161853
				201	-0.350378	201	0.0417764
				202	0.0887256	202	0.0398988
				203	0.030583	203	0.0902433
				204	-0.0766771	204	-0.127032
				205	0.016465	205	0.137465
				206	-0.36726	206	0.0369415
				207	-0.0202598	207	0.0357668
				208	0.00460637	208	0.00757659
				209	-0.000412064	209	0.000212239
				210	0.180961	210	0.0124926
				211	-0.00134875	211	-0.000245196
				212	-0.0927921	212	-0.0025017
				213	0.0103302	213	0.00473331
				214	-0.0354879	214	-0.0366647
				215	0.0119214	215	0.0512194
				216	-0.76948	216	-0.482643
				217	0.0845465	217	0.266198
				218	0.00317362	218	-0.00563565
				219	0.00460637	219	0.0083901
				220	0.0416058	220	0.0192491
				221	0.021984	221	0.0177072
				222	-0.165093	222	-0.238616
				223	0.0286561	223	0.117691
				224	0.0146293	224	0.00721582
				225	0.0818206	225	0.228627
				226	15.9661	226	12.7645
				227	0.000752759	227	-0.0032097
				228	0.0115988	228	0.124588
				229	-0.0573855	229	-0.0461392
				230	-0.127128	230	-0.0766829
				231	-0.000279358	231	-0.000899481
				232	-0.0878776	232	-0.0873983
				233	0.058999	233	-0.0390298
				234	0.267885	234	0.192821
				235	0.00345086	235	-0.0105005
				236	0.00764015	236	-0.00616438
				237	0.0131136	237	-0.00208632
				238	-0.0148262	238	0.00514764
				239	-0.0568192	239	-0.0715054
				240	8.91983e-05	240	-0.00325735
				241	-0.077585	241	-0.0462632
				242	0.0551611	242	0.248318
				243	-0.187541	243	-0.0747211
				244	0.0156595	244	-0.00596553
				245	-0.620805	245	-0.311653
				246	0.00490581	246	-0.000596346
				247	0.00216351	247	0.00030316
				248	0.0723984	248	0.179489
				249	-0.0144595	249	-0.00720987
				250	-0.0147713	250	0.00506775
				251	-0.00337268	251	0.127389
				252	-0.189327	252	0.0636343
				253	-0.14736	253	0.0599342
				254	0.0316425	254	0.0100653
				255	-0.102561	255	-0.00156177
				256	0.0230481	256	-0.0255811
				257	0.142643	257	0.0770883
				258	0.120371	258	0.0209371
				259	NA	259	NA
				260	-0.0752325	260	0.0800628
				261	-0.00493819	261	0.0366355
				262	0.0857167	262	0.30316
				263	-0.393623	263	-0.016539
				264	0.00864242	264	0.00871153
				265	-0.0178777	265	-0.0101001
				266	-0.12464	266	-0.0549433
				267	-0.00340267	267	-0.00982255
				268	0.00132542	268	8.52e-05
				269	-0.434659	269	-0.155329
				270	0.00488575	270	-0.00179894
				271	-0.0590029	271	0.0317074
				272	-0.277564	272	0.156984
				273	-0.11558	273	0.0484011
				274	-0.0291885	274	-0.0625943
				275	0.0157746	275	0.0037653
				276	-0.0275706	276	-0.0158052
				277	-0.0144807	277	0.010183
				278	-0.0575547	278	0.123354
				279	NA	279	NA
				280	0.00177085	280	0.0173937
				281	-0.319019	281	-0.20347
				282	-0.14965	282	0.0393281
				283	0.00760798	283	0.00240526
				284	0.0294539	284	0.0570825
				285	0.119973	285	0.0246634
				286	0.0114636	286	0.0124851
				287	0.00274722	287	0.013839
				288	0.000606599	288	0.00524486
				289	0.0173258	289	-0.00274684
				290	0.00208457	290	0.0135295
				291	-0.000565958	291	-0.00552696
				292	-0.00532749	292	0.067622
				293	0.00216351	293	0.00240526
				294	-0.108342	294	-0.0141897
				295	0.01437	295	0.00030316
				296	-0.057936	296	0.0083742
				297	0.00216351	297	-0.000628071
				298	0.0100508	298	0.00714986
				299	-0.00168576	299	-0.0177774
				300	0.0315237	300	0.255973
				301	0.0288259	301	0.0785666
				302	0.0570776	302	-0.0608027
				303	0.00432699	303	0.00617684
				304	-0.0159218	304	-0.0143894
				305	NA	305	NA
				306	0.0355775	306	0.0662308
				307	0.0391398	307	0.00806396
				308	-0.255843	308	0.0541445
				309	-0.385715	309	-0.349311
				310	0.273818	310	0.254356
				311	-0.216432	311	0.0576327
				312	0.0249893	312	0.0978093
				313	0.248828	313	0.334859
				314	-0.00052605	314	-0.00390105
				315	0.00420685	315	0.00120262
				316	-0.0529925	316	-0.0337283
				317	-0.0410934	317	0.0512979
				318	0.015678	318	0.0063959
				319	0.168196	319	0.175389
				320	-0.218163	320	-0.186439
				321	0.0687328	321	0.106528
				322	0.00635922	322	-0.00215316
				323	0.00773039	323	-0.00563899
				324	-0.0207304	324	-0.017381
				325	-0.0201206	325	-0.0211192
				326	-0.221528	326	-0.123996
				327	-0.00944299	327	-0.0187519
				328	-0.0101301	328	0.0102145
				329	0.0103302	329	-0.00390105
				330	0.0207713	330	-0.00472128
				331	0.00696212	331	0.0256843
				332	0.012773	332	0.0135213
				333	-0.194623	333	-0.0851486
				334	0.0342749	334	0.011234
				335	0.129492	335	0.182455
				336	-0.00739992	336	-0.00840477
				337	0.0263133	337	0.0325411
				338	0.0436867	338	0.0928098
				339	0.0079564	339	0.00664938
				340	0.000668344	340	-0.00570002
				341	0.00326457	341	0.0447635
				342	0.0113397	342	-0.0314499
				343	0.00488575	343	0.00727371
				344	0.0167747	344	0.00169494
				345	-0.00723451	345	-0.0103947
				346	0.0586664	346	0.0524041
				347	-0.102488	347	0.172865
				348	-0.189365	348	0.383037
				349	NA	349	NA
				350	0.0103992	350	0.0126784
				351	-0.0139822	351	-0.00351008
				352	0.00216351	352	0.00624158
				353	-0.072732	353	0.155248
				354	0.115947	354	0.0411759
				355	-0.433577	355	-0.257986
				356	0.0248781	356	-0.011695
				357	-0.193317	357	0.0643163
				358	0.00894223	358	-0.00449739
				359	0.0170098	359	0.00718164
				360	0.0133591	360	-0.0081212
				361	0.00445019	361	0.0195163
				362	0.00267678	362	-0.00128567
				363	0.0313346	363	0.0121517
				364	0.00216351	364	0.00240526
				365	-0.0461061	365	-0.0191789
				366	-0.00328092	366	-0.00179894
				367	-0.0605586	367	0.146629
				368	0.00250899	368	-0.084683
				369	-0.241219	369	0.0322061
				370	-0.742203	370	-0.638968
				371	-0.572444	371	-0.171607
				372	NA	372	-0.000899481
				373	0.0311704	373	0.144062
				374	0.0967623	374	0.208537
				375	0.000922273	375	-0.10286
				376	-0.00756195	376	-0.018961
				377	-0.753835	377	-0.402303
				378	-0.00118868	378	0.00153475
				379	0.00216351	379	0.00030316
				380	-0.0452824	380	0.00753273
				381	0.0362737	381	0.0361045
				382	-0.00105721	382	0.00681935
				383	0.281202	383	0.170825
				384	0.0181307	384	0.0232111
				385	-0.100744	385	-0.0426478
				386	0.0193397	386	0.0109699
				387	0.02231	387	0.00270835
				388	-0.360042	388	-0.285053
				389	0.0556579	389	-0.0409598
				390	-0.163304	390	-0.0961905
				391	-0.177716	391	0.0503626
				392	0.093558	392	0.128475
				393	-0.011535	393	-0.0124933
				394	0.0430866	394	0.00105444
				395	0.0160605	395	0.00240526
				396	0.00185754	396	0.000617316
				397	0.136332	397	0.324231
				398	-0.224367	398	-0.0719123
				399	0.028336	399	0.00360782
				400	-0.141002	400	0.0582896
				401	0.0620179	401	0.215792
				402	-0.0190438	402	-0.00246196
				403	0.00580578	403	0.00516378
				404	-0.0780334	404	0.106329
				405	-98.1447	405	-93.0072
				406	0.115371	406	0.0597529
				407	-0.0098128	407	-0.0116732
				408	0.00855582	408	0.00569692
				409	-0.0014638	409	-0.0117032
				410	0.0182578	410	0.0309383
				411	-0.84642	411	-0.563488
				412	-0.00228464	412	-0.00142276
				413	-0.122268	413	0.00863458
				414	-0.0150121	414	-0.0221525
				415	0.0185908	415	0.00213431
				416	-0.055629	416	-0.0176985
				417	-0.0934474	417	-0.0745802
				418	0.00216351	418	-0.00179894
				419	-0.0365724	419	-0.0405429
				420	0.00501182	420	0.00327666
				421	-0.00234571	421	-0.0108908
				422	-0.105487	422	-0.0608615
				423	0.0103302	423	0.00030316
				424	0.0269236	424	0.0501616
				425	-0.184892	425	-0.0181567
				426	0.0790352	426	0.0727443
				427	-0.28885	427	-0.263053
				428	0.0611503	428	0.250715
				429	0.108537	429	0.156676
				430	0.0299267	430	0.00445021
				431	0.0103666	431	0.00735797
				432	-0.155822	432	-0.055641
				433	0.00732857	433	0.00150576
				434	0.118039	434	0.0353499
				435	0.10935	435	0.09218
				436	0.214667	436	0.0660503
				437	-0.000792492	437	-0.00330576
				438	-0.128119	438	-0.0149063
				439	0.0320725	439	0.00808149
				440	-0.136574	440	-0.0649302
				441	NA	441	NA
				442	0.0874276	442	0.106993
				443	-0.000740093	443	0.0013712
				444	0.0385871	444	0.0103001
				445	-0.361764	445	-0.0385622
				446	0.00474836	446	-0.0107187
				447	0.0479862	447	0.00657128
				448	-0.0123983	448	-0.0265526
				449	0.0462727	449	-0.000596346
				450	0.119435	450	0.0260013
				451	-0.0292226	451	0.00345944
				452	-0.0880301	452	-0.0794231
				453	-0.0216257	453	0.00421407
				454	-0.125613	454	-0.0269963
				455	0.00300395	455	-0.0102674
				456	0.000731671	456	0.00692587
				457	0.00671374	457	-0.0138053
				458	-0.40013	458	-0.24547
				459	-0.000558717	459	0.00754277
				460	0.0133317	460	0.00330473
				461	0.00188414	461	-0.00480055
				462	0.00159806	462	0.00577834
				463	-0.138528	463	0.0695208
				464	-0.0147032	464	-0.0579174
				465	0.00188414	465	-0.000596346
				466	0.0291652	466	0.00030316
				467	-0.293766	467	-0.0216017
				468	NA	468	NA
				469	0.0711572	469	0.057527
				470	0.00839395	470	0.0127306
				471	-0.0566072	471	-0.0382539
				472	0.0709883	472	0.141998
				473	-0.254261	473	0.0263006
				474	0.000635693	474	0.00809184
				475	0.0200564	475	0.0116542
				476	0.105102	476	0.138518
				477	0.162338	477	-0.0866684
				478	-0.0837655	478	-0.0109369
				479	-0.122276	479	-0.0767131
				480	-0.00364456	480	-0.00707647
				481	0.0832948	481	0.0656888
				482	-0.00411901	482	-0.00870159
				483	-0.409516	483	-0.0444242
				484	-0.0247264	484	-0.00406858
				485	-0.0065619	485	-0.00570002
				486	-0.000279358	486	0.00285277
				487	0.0476037	487	0.00304253
				488	0.00460637	488	0.00150576
				489	-0.0204248	489	0.0196351
				490	-0.11716	490	0.0233476
				491	0.0118203	491	0.00150576
				492	-0.0464401	492	0.160653
				493	-0.00139677	493	-0.00870159
				494	-0.053799	494	-0.036088
				495	0.109929	495	0.169594
				496	0.135784	496	0.0142225
				497	0.00216351	497	0.00030316
				498	-0.0106259	498	-0.0467262
				499	-0.135902	499	-0.106137
				500	0.00176526	500	-0.0136942
				501	-0.100314	501	0.212977
				502	-0.467861	502	-0.440545
				503	-0.00172061	503	-0.00603542
				504	0.0331745	504	0.0133618
				505	-0.0458778	505	-0.0494787
				506	-0.000880011	506	0.00552282
				507	-0.78044	507	-0.0568617
				508	-0.388862	508	-0.230181
				509	0.105874	509	0.181642
				510	0.012246	510	0.00206301
				511	0.124581	511	0.165114
				512	0.000186515	512	-0.00780212
				513	-0.000698259	513	0.101063
				514	-0.387592	514	-0.029644
				515	0.316218	515	0.250921
				516	-0.00423445	516	0.052431
				517	0.0334346	517	0.00150576
				518	0.0319352	518	0.00926063
				519	0.142643	519	0.263491
				520	-0.339798	520	0.339922
				521	0.0353298	521	0.0325389
				522	-0.00451398	522	-0.0128787
				523	0.0120699	523	0.00426417
				524	-0.0674286	524	-0.0445888
				525	0.0798462	525	0.159573
				526	-0.0619616	526	-0.10785
				527	-0.121138	527	-0.15535
				528	0.0158412	528	-0.00252214
				529	-0.268385	529	-0.125852
				530	0.00218533	530	-0.0572303
				531	0.017457	531	0.0117701
				532	-0.149624	532	0.0766193
				533	0.00848917	533	-0.0088427
				534	-0.138564	534	-0.0778164
				535	0.14784	535	0.214923
				536	-0.0076793	536	-0.0054595
				537	-0.00312596	537	-0.0034368
				538	-0.294652	538	-0.193196
				539	-0.408873	539	-0.27833
				540	0.0669012	540	0.220139
				541	-0.377647	541	-0.432313
				542	-0.0478115	542	-0.00161498
				543	0.0237014	543	0.0173203
				544	-0.0828232	544	0.0685318
				545	-0.250746	545	-0.075196
				546	-0.206041	546	-0.118524
				547	0.100433	547	0.277034
				548	-0.398473	548	-0.214205
				549	0.0110756	549	-0.000182989
				550	-0.00154641	550	0.0474739
				551	NA	551	NA
				552	NA	552	NA
				553	0.0582424	553	0.188019
				554	-0.0845568	554	0.0600864
				555	0.0132658	555	0.0458966
				556	-0.470953	556	0.101458
				557	-0.0975437	557	0.101259
				558	0.00693929	558	-0.000596346
				559	-0.0152872	559	-0.00101611
				560	0.0137298	560	0.25434
				561	0.193853	561	0.251117
				562	0.00616142	562	-0.000899481
				563	-0.00369879	563	-0.00617927
				564	0.0485903	564	0.0142258
				565	-0.00241131	565	0.00330006
				566	-0.00317101	566	-0.0141838
				567	-0.0524888	567	-0.0419517
				568	-0.219368	568	0.0220846
				569	-0.00225695	569	-0.0454829
				570	0.00161038	570	-0.000540108
				571	0.0588819	571	0.000209409
				572	-0.000818106	572	-0.00364756
				573	0.0137196	573	0.0058343
				574	0.00938558	574	0.00446951
				575	-0.0914692	575	0.121141
				576	0.0279034	576	0.177266
				577	-0.312593	577	-0.147082
				578	-0.105188	578	-0.00637678
				579	0.0081462	579	0.00101947
				580	0.00236387	580	0.134754
				581	-0.175509	581	0.250283
				582	-0.246514	582	-0.186157
				583	-0.117418	583	-0.0296416
				584	0.0799289	584	0.116176
				585	0.0154376	585	-0.00109558
				586	-0.212363	586	-0.0304175
				587	-0.400805	587	-0.165334
				588	-0.132615	588	0.0613683
				589	-0.17518	589	-0.00213943
				590	-0.547238	590	-0.36221
				591	0.0243521	591	0.00316942
				592	-0.000279358	592	-0.000899481
				593	-0.224816	593	-0.173131
				594	-0.00295357	594	0.224429
				595	-0.431721	595	-0.257911
				596	0.000316753	596	-0.0250153
				597	-0.259149	597	-0.281297
				598	-0.0579814	598	-0.0585969
				599	-0.330679	599	-0.113259
				600	-0.115863	600	0.040634
				601	-0.491371	601	-0.346054
				602	-0.380494	602	0.0360588
				603	-0.0236537	603	0.00475631
				604	-0.148783	604	0.0766413
				605	-0.0338937	605	0.0473443
				606	0.018373	606	0.0202761
				607	0.188645	607	0.288028
				608	-0.0752099	608	0.169176
				609	-0.00093587	609	0.00633215
				610	0.0270651	610	0.0162801
				611	-0.00165999	611	-0.0390607
				612	0.00772057	612	0.0248853
				613	-0.0214438	613	0.0152801
				614	NA	614	NA
				615	NA	615	NA
				616	-0.00744867	616	0.0179412
				617	-0.141844	617	0.0218924
				618	0.0103302	618	0.0119677
				619	-0.0314094	619	0.00246918
				620	-0.0174853	620	-0.0487723
				621	0.102361	621	0.147317
				622	NA	622	NA
				623	0.0621887	623	-0.00443631
				624	-0.0880043	624	0.0625563
				625	-0.301982	625	-0.105313
				626	0.0406761	626	0.0295133
				627	0.00460637	627	0.00629641
				628	NA	628	NA
				629	NA	629	NA
				630	NA	630	NA
				631	0.00233485	631	0.00429189
				632	0.024332	632	0.0070686
				633	-0.177463	633	0.105027
				634	-0.0892548	634	-0.0642778
				635	-0.163662	635	0.333963
				636	0.00564494	636	0.00155844
				637	-0.00456066	637	0.00499337
				638	0.0026644	638	-0.00179894
				639	0.0362737	639	0.0359868
				640	0.0336681	640	0.246985
				641	-0.183969	641	-0.0787791
				642	-0.0070149	642	0.016083
				643	-0.0641504	643	0.0583394
				644	-0.117308	644	0.0504812
				645	-0.000838093	645	0.00360782
				646	-0.0787121	646	0.0945098
				647	0.0107319	647	-0.00353466
				648	0.0132713	648	-0.0184052
				649	-0.000775449	649	-0.00387606
				650	-0.0989231	650	-0.0402923
				651	0.0160425	651	-0.0216718
				652	-0.159628	652	0.074668
				653	0.0438334	653	0.0309777
				654	-0.00730987	654	0.00232401
				655	0.0255262	655	0.0447967
				656	0.0110392	656	-0.000827467
				657	0.0119271	657	0.0184796
				658	0.00488575	658	0.0113854
				659	0.0371001	659	0.113798
				660	0.0889782	660	0.420488
				661	-0.430871	661	-0.2408
				662	0.0400863	662	0.201558
				663	-0.0152872	663	-0.0132377
				664	0.0360121	664	0.109678
				665	0.0069975	665	-0.00149582
				666	-0.0103027	666	-0.0122325
				667	-0.0310255	667	0.256916
				668	-0.0133792	668	-0.0182602
				669	0.0073939	669	0.0225267
				670	-0.0683734	670	-0.0139065
				671	0.0134908	671	-0.0206459
				672	0.028545	672	-0.00816652
				673	-0.176974	673	-0.064398
				674	-0.000421069	674	0.0088912
				675	-0.00118005	675	-0.00570002
				676	0.00176584	676	-0.00419426
				677	0.0143925	677	0.0119226
				678	-0.013649	678	-0.0182316
				679	0.0710036	679	0.0867721
				680	0.155736	680	0.288771
				681	-0.129942	681	-0.117489
				682	-0.0621869	682	0.0631087
				683	0.0311207	683	-0.0178735
				684	-0.0197911	684	-0.0109197
				685	-0.123432	685	-0.0966726
				686	0.115493	686	0.0543982
				687	-0.377878	687	-0.0555496
				688	0.00404765	688	0.000463554
				689	-0.0485381	689	-0.0436779
				690	-0.0666948	690	0.138671
				691	-0.280882	691	0.00589028
				692	0.076402	692	0.168574
				693	-0.0488023	693	0.0929628
				694	0.0159151	694	0.152713
				695	0.00758993	695	0.011743
				696	-0.0884269	696	0.0667652
				697	-0.00178979	697	0.0115164
				698	-0.280762	698	-0.259867
				699	0.0964204	699	0.152175
				700	-0.0189108	700	-0.072232
				701	-0.151748	701	-0.0105414
				702	-0.00765681	702	-0.00322551
				703	-0.00111743	703	-0.00359792
				704	0.0310396	704	0.0221584
				705	-103.798	705	-98.7184
				706	-0.0473889	706	-0.119923
				707	0.00239479	707	0.068134
				708	0.0371466	708	0.0144235
				709	0.148037	709	0.215921
				710	0.0196575	710	0.00512642
				711	-0.0445251	711	-0.0356719
				712	-0.0268726	712	-0.00878844
				713	0.0168133	713	0.00847346
				714	0.0947685	714	0.0921878
				715	-0.0889287	715	0.0207058
				716	0.0226584	716	-0.00780212
				717	-0.0717748	717	0.0728396
				718	-0.508277	718	-0.46161
				719	0.237017	719	0.319806
				720	0.0559449	720	0.0272201
				721	-0.00604563	721	0.0144372
				722	0.15245	722	0.306402
				723	0.0336517	723	0.0927335
				724	-0.175231	724	0.00382559
				725	-0.106452	725	0.0783634
				726	0.0463122	726	0.125836
				727	0.171574	727	0.246148
				728	-0.00287419	728	0.120251
				729	-0.137131	729	-0.0884256
				730	-0.155462	730	0.101367
				731	-0.142718	731	-0.0103975
				732	0.00472989	732	0.00393809
				733	0.0196832	733	-0.00149582
				734	-0.0103265	734	0.133988
				735	0.0348264	735	0.0159598
				736	-0.016584	736	0.00230263
				737	0.0478934	737	-0.00570002
				738	-0.234393	738	-0.188128
				739	-0.00144411	739	0.00270835
				740	NA	740	NA
				741	0.0129963	741	-0.00269845
				742	0.00187814	742	0.0112135
				743	0.0140144	743	0.0050604
				744	-0.00328092	744	9.08e-05
				745	-0.414154	745	-0.144237
				746	-0.00328092	746	0.00337222
				747	-0.0160983	747	-0.0206809
				748	0.224166	748	0.42705
				749	0.00563268	749	-0.00229223
				750	0.00108122	750	0.137489
				751	-0.00763633	751	0.00425187
				752	-0.261802	752	-0.0862619
				753	0.115476	753	0.0764408
				754	0.0950247	754	0.09276
				755	0.0204317	755	-0.00344657
				756	0.0506034	756	0.033487
				757	0.00534344	757	0.000581254
				758	0.00760798	758	0.00030316
				759	0.0197299	759	0.00838856
				760	0.0258305	760	0.10922
				761	-0.0135232	761	0.0264011
				762	-0.230478	762	-0.062312
				763	-0.104696	763	0.00114197
				764	0.146752	764	0.0941708
				765	0.018011	765	0.00687938
				766	0.0288693	766	0.0304213
				767	0.100299	767	0.177726
				768	0.0506051	768	0.016831
				769	-0.0457429	769	-0.0485594
				770	0.042774	770	0.220976
				771	-0.180561	771	-0.188607
				772	NA	772	NA
				773	-0.204391	773	-0.0753654
				774	-0.00440529	774	0.00119911
				775	-0.00164388	775	-0.00151286
				776	0.00890073	776	-0.000353724
				777	-0.00245739	777	0.00300389
				778	0.198983	778	0.443602
				779	0.00838306	779	-0.00724201
				780	0.00789726	780	0.0721243
				781	0.0222213	781	0.0109554
				782	-0.0669277	782	0.0807922
				783	-0.225021	783	-0.0668775
				784	-0.0214979	784	-0.0138951
				785	-0.000279358	785	-0.000899481
				786	0.0253881	786	-0.013813
				787	0.0530503	787	-0.0741299
				788	0.0656903	788	0.24253
				789	0.000916934	789	-0.0137105
				790	0.0497739	790	0.0221353
				791	0.00220973	791	0.0049986
				792	-0.13848	792	0.0381491
				793	0.141273	793	0.112446
				794	0.012675	794	0.00867388
				795	0.0191677	795	0.00919023
				796	0.0020284	796	-0.00480055
				797	-0.132093	797	0.150374
				798	0.0452701	798	0.00782498
				799	-0.00789224	799	-0.0216505
				800	-0.134988	800	0.0707928
				801	0.0016048	801	0.00835881
				802	-0.100621	802	-0.268166
				803	0.0100508	803	0.00347962
				804	-0.314496	804	0.631784
				805	-0.0799463	805	0.0309882
				806	0.0712392	806	0.0399324
				807	-0.00625	807	-0.0412245
				808	0.00216351	808	-0.00179894
				809	-0.121421	809	-0.0812365
				810	0.0037808	810	0.006445
				811	0.000671461	811	-0.0157556
				812	0.00362788	812	-0.00157484
				813	-0.00111743	813	-0.00570002
				814	0.00694073	814	0.00523156
				815	0.00445331	815	-0.00367796
				816	-0.00561434	816	0.00452046
				817	NA	817	NA
				818	0.0601405	818	0.0861218
				819	0.00763791	819	0.00603768
				820	NA	820	NA
				821	0.000653494	821	0.0302174
				822	-0.0530778	822	0.2799
				823	-0.103981	823	-0.00607922
				824	0.0108695	824	-0.00256271
				825	-0.00301223	825	-0.00425895
				826	-0.0139888	826	-0.00769609
				827	0.163118	827	0.19555
				828	-0.251834	828	-0.0878037
				829	-0.000744989	829	0.01645
				830	0.00817518	830	0.00360782
				831	0.0137275	831	0.012506
				832	0.00520425	832	0.00227703
				833	-0.100292	833	0.0135287
				834	-0.315625	834	-0.205186
				835	-0.0299386	835	-0.0210047
				836	0.161574	836	0.291536
				837	0.00356213	837	-0.000528279
				838	0.0091723	838	0.0143217
				839	-0.178508	839	0.00430505
				840	0.0100234	840	0.0109588
				841	-0.131196	841	0.190697
				842	-0.246671	842	-0.0539877
				843	0.0298176	843	0.0148221
				844	0.076421	844	0.0601372
				845	-0.147916	845	-0.057808
				846	-0.000558717	846	0.00205001
				847	0.00595725	847	0.00330473
				848	-0.0152872	848	-0.0108413
				849	0.0296472	849	0.0141674
				850	-0.081735	850	-0.0858795
				851	-0.00139677	851	0.0157122
				852	-0.33267	852	-0.118362
				853	-0.195371	853	-0.0423749
				854	-0.0148138	854	0.00713844
				855	-0.000279358	855	-0.000899481
				856	-0.0195419	856	-0.0661582
				857	0.00754907	857	-0.00269845
				858	-0.0683564	858	-0.0805857
				859	0.00289784	859	-0.00199193
				860	-0.270558	860	-0.152543
				861	0.161706	861	0.10237
				862	0.0002914	862	0.00580964
				863	-0.259727	863	-0.0387448
				864	0.0769044	864	0.063443
				865	0.043546	865	0.23988
				866	-0.0160616	866	0.00322771
				867	-0.140927	867	-0.00110763
				868	0.0685294	868	0.072647
				869	0.00442569	869	0.00030316
				870	0.018439	870	-0.00570002
				871	-0.930699	871	-0.560851
				872	-0.0314707	872	-0.0238344
				873	-0.0717328	873	-0.0734561
				874	0.205181	874	0.170711
				875	0.00234458	875	0.00190432
				876	0.015757	876	-0.000545354
				877	0.172732	877	0.316539
				878	-0.0507037	878	0.0619093
				879	0.000377488	879	0.001927
				880	0.158597	880	0.0866616
				881	0.00486767	881	0.0639127
				882	-0.1302	882	0.0278745
				883	0.0228474	883	0.0394029
				884	-0.232566	884	-0.155149
				885	0.0107377	885	-0.021872
				886	-0.750784	886	-0.228753
				887	0.0424914	887	0.105163
				888	-0.00721461	888	0.00802396
				889	-0.0750075	889	-0.0317772
				890	0.0122998	890	-0.0118643
				891	0.0494157	891	0.0341016
				892	0.00460339	892	-0.0028235
				893	0.0158763	893	0.0164811
				894	-0.000279358	894	-0.000899481
				895	0.0284966	895	0.0341745
				896	0.0111605	896	0.0273361
				897	-0.082125	897	0.174091
				898	-0.00270017	898	-0.0145527
				899	0.00760798	899	-0.00179894
				900	0.0288181	900	-0.00869316
				901	0.000113211	901	0.00995942
				902	0.0178626	902	0.0084761
				903	0.0214345	903	-0.00107559
				904	0.0260567	904	0.089535
				905	0.00488575	905	0.00136682
				906	-0.162819	906	-0.00520646
				907	-0.0857288	907	0.0309701
				908	-0.167018	908	-0.01437
				909	-0.276519	909	-0.271998
				910	-0.0484026	910	-0.0329207
				911	0.0182744	911	0.0858789
				912	-0.00645141	912	0.00409268
				913	-0.00877427	913	0.0104543
				914	-0.380831	914	-0.0209586
				915	-0.00510755	915	-0.00362944
				916	0.00941008	916	0.00450736
				917	0.0130776	917	0.0289169
				918	-0.0351703	918	-0.0533019
				919	-0.397897	919	-0.270258
				920	0.0538925	920	0.0114702
				921	-0.0721049	921	0.0730832
				922	0.063636	922	0.066318
				923	0.0244935	923	0.00395942
				924	0.0603295	924	0.0557737
				925	-0.113991	925	-0.0158849
				926	0.0160623	926	0.221496
				927	0.00801488	927	0.000634647
				928	NA	928	NA
				929	-0.000279358	929	-0.000899481
				930	-0.0831071	930	-0.017948
				931	0.101088	931	0.184774
				932	-0.00920328	932	-0.0041372
				933	-0.233956	933	-0.0472495
				934	0.000216772	934	0.0289347
				935	0.069328	935	0.0588345
				936	-0.155057	936	0.0108293
				937	0.102936	937	0.0121991
				938	0.0471073	938	0.0493515
				939	-0.408381	939	-0.364565
				940	-0.00315531	940	-0.00160816
				941	-0.186596	941	0.00693869
				942	-0.180901	942	0.0851104
				943	0.00429508	943	0.0035188
				944	-0.0234478	944	-0.028742
				945	0.0118878	945	-0.0167618
				946	-0.0417829	946	-0.0285629
				947	0.0253725	947	0.00691256
				948	0.0698818	948	0.0374515
				949	0.0954837	949	0.0570025
				950	-0.335958	950	-0.100968
				951	NA	951	NA
				952	-0.0063912	952	0.0103205
				953	-0.0063912	953	0.0103205
				954	-0.145904	954	0.0405991
				955	0.0424878	955	0.0028783
				956	0.00553126	956	0.0111716
				957	-0.221249	957	0.167181
				958	0.0869789	958	0.0434246
				959	-0.0356547	959	-0.0167023
				960	-0.069822	960	0.0476033
				961	0.041328	961	0.0449459
				962	0.0225735	962	0.0345008
				963	0.0419615	963	-0.0090995
				964	0.000996142	964	-0.00780564
				965	0.013849	965	0.00330473
				966	0.00732857	966	0.00360782
				967	-0.211385	967	-0.212956
				968	0.0103302	968	0.0205464
				969	-0.0017591	969	-0.0192341
				970	-0.18264	970	0.169491
				971	0.00432699	971	-0.00570002
				972	-0.0295557	972	0.00667791
				973	0.017178	973	0.0112311
				974	-0.00836044	974	-0.0128653
				975	-0.0730305	975	-0.202045
				976	-0.00562519	976	-0.00624531
				977	0.00516508	977	0.00332575
				978	-0.0343853	978	-0.0549471
				979	0.0082507	979	-0.012353
				980	-0.0474974	980	0.0858064
				981	0.098864	981	0.214425
				982	-0.000763248	982	0.00393702
				983	0.00516508	983	0.00317229
				984	-0.000279358	984	7.59e-05
				985	-0.797677	985	-0.0148697
				986	-0.0248575	986	-0.0186879
				987	0.00910891	987	-0.00269845
				988	NA	988	NA
				989	0.0370526	989	0.020597
				990	0.0148112	990	0.00714431
				991	0.0096959	991	0.00030316
				992	-0.39267	992	-0.151551
				993	0.00333233	993	0.000489857
				994	-0.00209199	994	-0.000400639
				995	0.0268365	995	-0.0280325
				996	0.0016048	996	0.00275039
				997	0.129338	997	0.151583
				998	0.00244285	998	0.00832875
				999	-0.128542	999	-0.0461176
				1000	-0.0735786	1000	-0.0498054
				1001	-0.0224427	1001	-0.0241979
				1002	-53.9195	1002	-51.6147
				1003	-0.00530208	1003	-0.0100934
				1004	0.00625841	1004	-0.00684665
				1005	NA	1005	NA
				1006	0.0705762	1006	0.0604214
				1007	0.0860301	1007	-0.00477294
				1008	-0.000968346	1008	-0.00188428
				1009	0.0254307	1009	0.0268659
				1010	-0.186242	1010	-0.0141983
				1011	-0.195373	1011	-0.182828
				1012	0.0263087	1012	0.164949
				1013	0.0259619	1013	-0.0507803
				1014	0.128646	1014	0.139564
				1015	-0.0408336	1015	0.00921482
				1016	-0.000558717	1016	0.00030316
				1017	-0.0684152	1017	0.109647
				1018	-0.0101941	1018	-0.00803935
				1019	0.00978536	1019	0.0382761
				1020	-0.254296	1020	-0.19606
				1021	-0.163327	1021	-0.0557796
				1022	0.00590825	1022	0.00835816
				1023	0.027871	1023	0.00676334
				1024	0.0269272	1024	0.145493
				1025	0.0148049	1025	-0.00841924
				1026	0.0173392	1026	0.0420953
				1027	0.00218387	1027	0.000565229
				1028	0.000476207	1028	-0.00153973
				1029	0.00732857	1029	0.00323787
				1030	-0.00473495	1030	0.00629473
				1031	-0.417326	1031	-0.246308
				1032	-0.00294559	1032	-0.000204473
				1033	0.031213	1033	-0.0909664
				1034	-0.00748105	1034	0.00754483
				1035	0.00621132	1035	-0.0154506
				1036	-0.136886	1036	0.0793256
				1037	-0.200062	1037	-0.313353
				1038	-0.0960658	1038	-0.0828628
				1039	0.0125791	1039	-0.000377305
				1040	0.0130033	1040	0.00828071
				1041	0.0189675	1041	0.00177509
				1042	0.00817418	1042	0.00214039
				1043	0.000581225	1043	-0.000537081
				1044	0.000581225	1044	-0.000537081
				1045	-0.0314624	1045	0.0627815
				1046	-0.0799097	1046	0.0303509
				1047	-0.0200878	1047	0.159296
				1048	-0.0550259	1048	0.0816276
				1049	0.0716557	1049	0.0336959
				1050	0.0245955	1050	-0.0283299
				1051	0.202311	1051	0.0752732
				1052	0.202311	1052	0.0752732
				1053	0.0794692	1053	0.0518379
				1054	0.137363	1054	0.224991
				1055	0.00283486	1055	-0.000775457
				1056	-0.10414	1056	0.0978685
				1057	0.00188414	1057	-0.00269845
				1058	0.0226052	1058	0.0281146
				1059	0.00208896	1059	0.0012783
				1060	-0.0123217	1060	-0.0040303
				1061	0.104838	1061	0.113055
				1062	-0.0156234	1062	-0.0192962
				1063	-0.0411252	1063	-0.0770212
				1064	0.0123446	1064	0.00240526
				1065	-0.00684124	1065	-0.00659949
				1066	0.00885098	1066	0.00120262
				1067	0.00231637	1067	-0.000164114
				1068	0.052402	1068	0.0198193
				1069	0.0266317	1069	0.0489682
				1070	-0.201001	1070	0.108593
				1071	0.0136444	1071	0.0174968
				1072	0.00863068	1072	0.345735
				1073	0.00550457	1073	0.00464027
				1074	-0.66355	1074	-0.33979
				1075	0.0110213	1075	-0.00303462
				1076	-0.0959691	1076	-0.199861
				1077	0.0133032	1077	0.00180888
				1078	0.0238577	1078	0.293067
				1079	0.0101712	1079	0.0107179
				1080	-0.0727805	1080	-0.0970861
				1081	0.0176544	1081	0.00481301
				1082	0.111099	1082	0.21356
				1083	0.10716	1083	0.067982
				1084	0.00127956	1084	-0.00483398
				1085	0.0142531	1085	0.0155807
				1086	-0.0747455	1086	-0.00370577
				1087	-0.0638789	1087	0.0271322
				1088	0.0100508	1088	0.0101391
				1089	-0.346461	1089	-0.240526
				1090	0.0290071	1090	-0.00959875
				1091	-0.0524706	1091	0.160952
				1092	-0.0349321	1092	-0.100863
				1093	0.00837563	1093	0.0128212
				1094	0.0440542	1094	0.350271
				1095	0.0888658	1095	0.106688
				1096	0.0304874	1096	-0.0894856
				1097	0.0110074	1097	0.0133405
				1098	-0.0388801	1098	-0.0414336
				1099	0.00506919	1099	0.0116265
				1100	-0.343462	1100	-0.404101
				1101	0.168406	1101	0.29921
				1102	0.00848906	1102	0.0044564
				1103	0.0549663	1103	0.0368458
				1104	0.0541018	1104	0.025107
				1105	0.0103302	1105	0.00333859
				1106	0.0115562	1106	-0.000596346
				1107	-0.141332	1107	-0.0400442
				1108	-0.0111995	1108	-0.00718033
				1109	-0.108163	1109	-0.0355523
				1110	-0.0539432	1110	-0.0421199
				1111	-0.0166714	1111	-0.0609278
				1112	-0.353212	1112	0.0262685
				1113	0.00188414	1113	6.37e-05
				1114	0.0043593	1114	0.00540683
				1115	0.0599896	1115	0.0312858
				1116	0.006547	1116	0.170406
				1117	-0.00290653	1117	-0.00603406
				1118	0.000525109	1118	-0.00515745
				1119	-0.314131	1119	-0.103415
				1120	0.0106204	1120	0.0416218
				1121	0.0172734	1121	0.0115252
				1122	0.00947681	1122	0.0203853
				1123	-0.0272392	1123	0.194112
				1124	0.0116243	1124	0.00150576
				1125	-0.0020681	1125	0.000117762
				1126	0.0102018	1126	0.00253474
				1127	0.103566	1127	0.235197
				1128	0.0687508	1128	0.126569
				1129	-0.0662386	1129	-0.0342156
				1130	-0.0124558	1130	-0.053878
				1131	-0.0223914	1131	-0.0147469
				1132	-0.0808328	1132	0.150244
				1133	-0.0778521	1133	-0.0136649
				1134	0.00558322	1134	0.00609812
				1135	-0.304505	1135	-0.0284742
				1136	0.119467	1136	0.152171
				1137	-0.0498204	1137	0.0522886
				1138	0.127142	1138	0.0346791
				1139	0.0556735	1139	0.0617016
				1140	0.00853353	1140	0.00660943
				1141	-0.0063301	1141	0.00349733
				1142	0.121977	1142	-0.0547174
				1143	-0.0329494	1143	-0.0164285
				1144	-0.192176	1144	-0.152439
				1145	-0.309361	1145	-0.151861
				1146	0.00732857	1146	0.00935496
				1147	-0.335934	1147	-0.138176
				1148	-0.04175	1148	-0.165278
				1149	-0.0220888	1149	-0.0397425
				1150	0.00244285	1150	0.00330473
				1151	0.127684	1151	0.123069
				1152	-0.409513	1152	-0.124094
				1153	-0.00111743	1153	0.00270835
				1154	-0.147189	1154	0.0697083
				1155	-0.0372609	1155	0.00624032
				1156	-0.0281068	1156	-0.0590193
				1157	-0.144973	1157	0.134426
				1158	NA	1158	NA
				1159	0.0472194	1159	0.0212533
				1160	-0.0326572	1160	0.10419
				1161	-0.000964921	1161	-0.000965218
				1162	0.194717	1162	0.0949843
				1163	0.0100131	1163	-0.00749896
				1164	0.000661219	1164	-0.00449739
				1165	0.008898	1165	0.00331267
				1166	-0.14401	1166	-0.121245
				1167	0.028206	1167	-0.00409895
				1168	-0.0120299	1168	-0.0333379
				1169	0.0496054	1169	-0.00397114
				1170	0.0273898	1170	0.00270835
				1171	-0.00467772	1171	-0.0105005
				1172	-0.0014089	1172	-0.020595
				1173	-0.27592	1173	0.0514543
				1174	0.0750293	1174	0.0827713
				1175	-0.0815708	1175	0.0914603
				1176	-0.0443687	1176	0.037987
				1177	-0.123615	1177	-0.0891424
				1178	-0.119883	1178	-0.035438
				1179	0.00216351	1179	0.0074314
				1180	-0.248853	1180	-0.0471571
				1181	0.0145907	1181	0.00997389
				1182	0.0253773	1182	-0.00277137
				1183	0.00788731	1183	-0.000899481
				1184	NA	1184	NA
				1185	0.0304319	1185	0.0135579
				1186	0.131539	1186	0.047096
				1187	0.0365612	1187	0.00687126
				1188	0.0485794	1188	-0.0107571
				1189	0.0371157	1189	0.0490739
				1190	-0.000838093	1190	0.00225409
				1191	0.0091184	1191	0.00105769
				1192	0.00266539	1192	0.000641315
				1193	-7.56901e-05	1193	-0.00193604
				1194	-0.053449	1194	0.0466879
				1195	0.0101696	1195	0.0077782
				1196	0.011345	1196	0.00486372
				1197	0.20374	1197	0.308479
				1198	-0.00628253	1198	-0.0029486
				1199	0.0513065	1199	-0.022511
				1200	0.13963	1200	0.259893
				1201	0.012773	1201	0.00854357
				1202	-0.00228378	1202	0.00231861
				1203	-0.496017	1203	-0.233033
				1204	0.123114	1204	0.0742569
				1205	0.034229	1205	0.0230955
				1206	0.000389356	1206	1.1e-05
				1207	0.000812419	1207	-0.00207912
				1208	0.000581315	1208	-0.000356076
				1209	-0.219118	1209	0.185035
				1210	0.0630564	1210	-0.017892
				1211	-0.00106052	1211	0.0334798
				1212	-0.00922503	1212	0.0301424
				1213	0.0144913	1213	0.00471358
				1214	0.0444682	1214	0.0928022
				1215	0.0276003	1215	0.00138006
				1216	0.0152567	1216	0.00381408
				1217	0.0743663	1217	0.000487385
				1218	0.00732857	1218	0.0242715
				1219	-0.006388	1219	-0.00614625
				1220	-0.0291432	1220	0.0367646
				1221	0.0434696	1221	0.179869
				1222	0.0456092	1222	0.195259
				1223	0.00788731	1223	0.0117131
				1224	-0.548982	1224	-0.154964
				1225	0.0693396	1225	0.118466
				1226	0.0052277	1226	0.0075694
				1227	-0.00177459	1227	0.00462419
				1228	0.128599	1228	0.0709886
				1229	0.000930724	1229	0.0145055
				1230	0.111414	1230	0.0466106
				1231	-0.33823	1231	-0.00559071
				1232	0.00477187	1232	-0.00262439
				1233	0.114964	1233	0.237455
				1234	-0.0229228	1234	-0.0242589
				1235	0.000187943	1235	-0.002958
				1236	-0.519196	1236	-0.128798
				1237	0.0147119	1237	-0.00324773
				1238	-0.000149385	1238	0.0533954
				1239	-0.024219	1239	0.0504182
				1240	-0.00383967	1240	NA
				1241	0.00653526	1241	-0.00364692
				1242	-0.00355486	1242	0.220629
				1243	-0.0137739	1243	-0.0357269
				1244	-0.149765	1244	0.0649905
				1245	0.00685157	1245	0.00585303
				1246	0.110558	1246	-0.00164668
				1247	0.00363039	1247	0.0016237
				1248	-0.706861	1248	-0.284948
				1249	0.00203557	1249	0.00242628
				1250	0.00419999	1250	-0.00416521
				1251	-0.0294904	1251	0.0747198
				1252	0.124381	1252	0.0845639
				1253	-0.0773361	1253	0.0376216
				1254	0.0460263	1254	0.263514
				1255	-0.0610007	1255	-0.147373
				1256	0.110717	1256	0.153832
				1257	0.00699524	1257	0.0635123
				1258	-0.101171	1258	0.00357608
				1259	-0.163866	1259	-0.0358192
				1260	0.00293022	1260	0.00242568
				1261	0.0132717	1261	0.0143594
				1262	0.0102159	1262	0.0175572
				1263	-0.149316	1263	-0.135944
				1264	0.00824733	1264	0.0267801
				1265	0.0127931	1265	0.0202672
				1266	0.01194	1266	-0.00513372
				1267	-0.214952	1267	-0.140001
				1268	0.0461475	1268	0.0321722
				1269	0.0612696	1269	0.0104883
				1270	0.102676	1270	0.0485898
				1271	-0.0114712	1271	-0.0195531
				1272	-0.200137	1272	-0.0953334
				1273	0.00543486	1273	0.00234594
				1274	0.0129499	1274	-0.000243129
				1275	0.243935	1275	0.163286
				1276	-0.373314	1276	-0.0426389
				1277	-0.02263	1277	-0.0215264
				1278	0.0417144	1278	0.0166236
				1279	-0.127544	1279	-0.071415
				1280	0.0102165	1280	0.0105601
				1281	0.00623347	1281	-0.00885467
				1282	9.77112e-05	1282	0.00521429
				1283	0.083956	1283	0.134631
				1284	NA	1284	NA
				1285	0.230762	1285	0.0662846
				1286	0.00839944	1286	0.00270835
				1287	0.0251059	1287	-0.00483431
				1288	-0.497899	1288	-0.415202
				1289	0.0172756	1289	0.0177277
				1290	0.0791394	1290	0.182929
				1291	-0.024603	1291	0.0221031
				1292	-0.190619	1292	0.0646505
				1293	-0.160789	1293	0.0610005
				1294	-0.021568	1294	0.0419337
				1295	0.0142548	1295	0.00329137
				1296	-0.00422106	1296	0.00780292
				1297	0.0277712	1297	0.0274147
				1298	-0.121522	1298	-0.0544395
				1299	-0.094596	1299	-0.0693298
				1300	-0.000558717	1300	0.00635088
				1301	0.00760798	1301	0.00755538
				1302	0.0406649	1302	0.0363816
				1303	0.00660946	1303	-0.000900954
				1304	0.0326194	1304	0.0119415
				1305	0.00788731	1305	0.00120262
				1306	-0.192498	1306	-0.0115031
				1307	-0.0604933	1307	0.0632686
				1308	-0.00503025	1308	-0.00613537
				1309	0.0215545	1309	0.0220503
				1310	0.0144748	1310	0.0135578
				1311	-0.00139677	1311	-0.00239532
				1312	-0.32091	1312	-0.251609
				1313	-0.0774093	1313	-0.115667
				1314	0.00516508	1314	-0.000899481
				1315	0.0113055	1315	0.0109688
				1316	0.149315	1316	0.0457099
				1317	0.0145006	1317	0.00450736
				1318	-0.0287081	1318	-0.0228218
				1319	-0.00611906	1319	-0.0015831
				1320	0.00188414	1320	0.00956097
				1321	NA	1321	NA
				1322	-0.0304654	1322	-0.0257557
				1323	-0.0617112	1323	0.00946302
				1324	0.0205129	1324	0.00456355
				1325	-0.211338	1325	-0.180085
				1326	-0.027979	1326	-0.00873116
				1327	-0.188617	1327	0.208091
				1328	0.103026	1328	0.164919
				1329	0.00742831	1329	0.00030316
				1330	-0.0113298	1330	-0.00722313
				1331	0.0226148	1331	0.00649433
				1332	-0.00512415	1332	-0.00166333
				1333	-0.0259391	1333	0.0230956
				1334	0.0221065	1334	-0.00179894
				1335	-0.153386	1335	-0.0281331
				1336	0.00273509	1336	-0.00229721
				1337	-0.000279358	1337	-0.000899481
				1338	-0.0931522	1338	-0.0372408
				1339	0.17178	1339	0.3709
				1340	-0.0973175	1340	0.0650486
				1341	0.00594673	1341	-0.00359792
				1342	-0.0170529	1342	-0.0430005
				1343	-0.0643676	1343	-0.0531027
				1344	0.0255951	1344	0.0375785
				1345	-0.000558717	1345	0.00450736
				1346	-0.0170107	1346	-0.015122
				1347	0.0432694	1347	0.00518906
				1348	-0.00793615	1348	-0.000722491
				1349	0.0130524	1349	0.0199872
				1350	0.0163304	1350	-0.0105446
				1351	-0.0118856	1351	-0.0118943
				1352	-0.178918	1352	0.11277
				1353	-0.371598	1353	-0.142867
				1354	0.162243	1354	0.071995
				1355	-0.000279358	1355	-0.000899481
				1356	-0.0020237	1356	-0.00178195
				1357	0.22245	1357	0.235722
				1358	0.0346668	1358	0.0251505
				1359	0.0453936	1359	0.0418294
				1360	0.0102196	1360	0.0161174
				1361	0.011624	1361	-0.0867175
				1362	0.0173187	1362	-0.03552
				1363	-0.000279358	1363	-0.000899481
				1364	0.154172	1364	0.0657887
				1365	0.0718209	1365	0.0336217
				1366	-0.0197872	1366	-0.0201656
				1367	-0.298796	1367	-0.0923299
				1368	-0.231782	1368	-0.198449
				1369	-0.0853796	1369	-0.0902626
				1370	0.0248854	1370	0.120876
				1371	0.0774147	1371	0.0849633
				1372	0.0016048	1372	0.0113396
				1373	0.00229805	1373	0.00152873
				1374	0.002447	1374	-0.00261393
				1375	0.0777562	1375	0.0885544
				1376	-0.153487	1376	0.0521385
				1377	-0.18502	1377	0.0620427
				1378	-0.0435205	1378	-0.0556662
				1379	0.0357904	1379	0.0296996
				1380	0.0122968	1380	0.0289184
				1381	0.00516508	1381	0.00120262
				1382	0.129143	1382	0.0537976
				1383	-0.00534924	1383	-0.00658946
				1384	-0.00111743	1384	-0.00780212
				1385	-0.231251	1385	0.121437
				1386	0.0536868	1386	0.00261261
				1387	-0.0104021	1387	0.0125165
				1388	-0.0750055	1388	0.30978
				1389	0.0362772	1389	0.0137299
				1390	0.0174993	1390	-0.0100642
				1391	0.0607581	1391	0.0169793
				1392	-0.163874	1392	-0.0459817
				1393	-0.229786	1393	-0.150293
				1394	0.0125872	1394	0.016394
				1395	0.0189807	1395	-0.00226308
				1396	0.000528865	1396	-0.00674643
				1397	0.00788731	1397	0.0111077
				1398	-0.151161	1398	-0.00210343
				1399	-0.116124	1399	0.0312871
				1400	0.0120129	1400	0.00804582
				1401	0.0307211	1401	0.00822527
				1402	NA	1402	NA
				1403	0.0157037	1403	-0.0236852
				1404	0.00480002	1404	0.00568117
				1405	0.0501545	1405	0.0116841
				1406	0.013697	1406	-7.64e-05
				1407	-0.000154499	1407	0.00351808
				1408	-0.0578398	1408	-0.0266392
				1409	0.0157746	1409	0.0123167
				1410	0.00788731	1410	0.00330473
				1411	-0.00267813	1411	0.0572854
				1412	-0.144366	1412	-0.0824764
				1413	0.0864649	1413	0.0706844
				1414	-0.0176597	1414	-0.0450144
				1415	-0.108542	1415	0.0123211
				1416	0.00808457	1416	-0.0073869
				1417	0.0158985	1417	0.00523978
				1418	-0.224689	1418	-0.170309
				1419	-0.0811502	1419	0.0931246
				1420	-0.0490151	1420	0.0485192
				1421	-0.00252176	1421	0.00243502
				1422	-0.00456679	1422	0.0153887
				1423	-0.00468814	1423	-0.00396854
				1424	0.00132542	1424	-0.0028767
				1425	-0.0186094	1425	-0.00810899
				1426	0.00977146	1426	0.00270625
				1427	-0.0101126	1427	0.102777
				1428	-0.185955	1428	-0.0962877
				1429	0.0124937	1429	0.00674018
				1430	-0.071173	1430	-0.0621722
				1431	0.00438899	1431	-0.00539689
				1432	0.00216351	1432	0.0082785
				1433	-0.00735137	1433	-0.00144312
				1434	-0.289702	1434	-0.205922
				1435	0.0948948	1435	0.0887554
				1436	0.01486	1436	-0.00179894
				1437	-0.00258179	1437	-0.0111579
				1438	-0.0610452	1438	-0.117809
				1439	0.132557	1439	0.0905093
				1440	0.0208489	1440	0.00450736
				1441	-0.00816698	1441	-0.0201426
				1442	-0.0343355	1442	0.204305
				1443	-0.00763246	1443	0.0369814
				1444	-0.00282547	1444	-0.00802818
				1445	-0.638615	1445	-0.347165
				1446	0.0989278	1446	0.0482058
				1447	0.00503479	1447	0.00513629
				1448	0.0359456	1448	0.0186226
				1449	0.0111904	1449	0.0180617
				1450	0.0282389	1450	0.00859856
				1451	0.0292224	1451	0.0155548
				1452	0.0792135	1452	0.127519
				1453	-0.015857	1453	-0.106245
				1454	-0.235132	1454	-0.193016
				1455	-0.0718475	1455	0.033165
				1456	-0.13277	1456	0.187673
				1457	0.112082	1457	0.0469765
				1458	0.0136043	1458	0.00839242
				1459	0.025495	1459	0.0335335
				1460	-0.256403	1460	-0.10844
				1461	0.0124437	1461	-0.00147322
				1462	-0.00129595	1462	0.00342273
				1463	-0.013315	1463	-0.0195053
				1464	0.164179	1464	0.028553
				1465	0.0216675	1465	-0.00211388
				1466	-0.2255	1466	-0.11397
				1467	-0.642507	1467	-0.360441
				1468	-0.247488	1468	-0.00919101
				1469	0.00488575	1469	0.0017452
				1470	0.0413439	1470	0.279133
				1471	0.164264	1471	0.23092
				1472	-0.130193	1472	0.110655
				1473	0.159191	1473	0.251989
				1474	0.0371519	1474	0.0313912
				1475	0.104182	1475	0.0587765
				1476	-0.00649306	1476	-0.00738434
				1477	-0.121764	1477	-0.0495214
				1478	-0.0806842	1478	-0.0849702
				1479	-0.336226	1479	0.239352
				1480	-0.000558717	1480	0.00030316
				1481	0.0279566	1481	-0.0017442
				1482	0.174052	1482	0.0846694
				1483	-0.112322	1483	-0.122389
				1484	-0.371848	1484	-0.0431158
				1485	0.00307037	1485	-0.00336171
				1486	0.153223	1486	0.0909808
				1487	-0.169563	1487	-0.00884591
				1488	0.00244285	1488	0.00330473
				1489	0.00800524	1489	-0.00547569
				1490	0.00255307	1490	-0.00923551
				1491	0.00193986	1491	-0.00853851
				1492	0.213019	1492	0.00289619
				1493	-0.00770649	1493	0.00119704
				1494	-0.0398951	1494	0.0748664
				1495	NA	1495	NA
				1496	0.00460637	1496	0.00150576
				1497	0.000661202	1497	-0.00441333
				1498	0.0106095	1498	0.00540683
				1499	0.00283202	1499	-0.00571303
				1500	-0.0104391	1500	-0.0105823
				1501	-0.157591	1501	-0.112446
				1502	0.0128207	1502	0.00733787
				1503	0.000123505	1503	-0.0233015
				1504	-0.00356033	1504	-0.00480055
				1505	0.00319629	1505	0.00270136
				1506	-0.00945323	1506	-0.0291103
				1507	-0.113857	1507	-0.073089
				1508	-0.00489439	1508	0.115548
				1509	-0.0319836	1509	0.00280962
				1510	0.0266265	1510	0.0255134
				1511	-0.00762527	1511	-0.00604871
				1512	-0.00762527	1512	-0.00604871
				1513	-0.0854991	1513	-0.0570667
				1514	-0.00933929	1514	-0.0149673
				1515	-0.00459045	1515	0.00532932
				1516	0.00488575	1516	-0.00179894
				1517	0.00132542	1517	-0.000932241
				1518	-0.00866042	1518	-0.0104747
				1519	-0.000558717	1519	-0.00179894
				1520	-0.0607827	1520	-0.137897
				1521	0.00638605	1521	0.00875423
				1522	-0.000279358	1522	-0.000899481
				1523	0.0701952	1523	0.13426
				1524	-0.182555	1524	-0.122339
				1525	0.00828309	1525	0.0027437
				1526	-0.00617227	1526	-0.0179505
				1527	-0.379226	1527	-0.228663
				1528	-0.0320972	1528	0.00263417
				1529	0.0599665	1529	0.193517
				1530	-0.507849	1530	-0.342705
				1531	0.00469566	1531	0.0045649
				1532	-0.158931	1532	0.0593619
				1533	-0.07216	1533	0.0478878
				1534	0.00732857	1534	-0.000596346
				1535	-0.0179479	1535	0.147844
				1536	0.0155256	1536	0.000556257
				1537	-0.251984	1537	-0.159335
				1538	0.00832925	1538	-0.00925195
				1539	-0.107167	1539	-0.0931602
				1540	-0.00208975	1540	0.0050889
				1541	0.000678858	1541	-0.000899481
				1542	-0.0657251	1542	-0.0936
				1543	-0.0548209	1543	0.0356188
				1544	-0.0170338	1544	-0.0822435
				1545	-0.00111743	1545	0.000625169
				1546	-0.00774775	1546	-0.011174
				1547	0.0478195	1547	-0.0170829
				1548	0.277089	1548	0.254676
				1549	0.00551495	1549	0.00164886
				1550	0.116248	1550	0.00567639
				1551	-0.656573	1551	-0.27016
				1552	0.0699002	1552	0.0659628
				1553	-0.00383967	1553	0.0122771
				1554	-0.0601114	1554	0.211332
				1555	-0.169718	1555	0.0267596
				1556	0.0256206	1556	0.021941
				1557	-0.0548275	1557	0.00852716
				1558	0.0101303	1558	-0.0114326
				1559	0.0223486	1559	0.114671
				1560	0.110468	1560	0.0513944
				1561	-0.0212825	1561	-0.0212825
				1562	0.0237607	1562	0.0552149
				1563	-0.0269123	1563	0.0444026
				1564	0.00666651	1564	-0.00869477
				1565	0.00488575	1565	0.0100611
				1566	0.0185468	1566	0.023994
				1567	0.000335532	1567	-0.000341246
				1568	-0.0463675	1568	-0.0801914
				1569	-0.0869879	1569	0.0321757
				1570	-0.018001	1570	0.145676
				1571	-0.0664992	1571	0.178867
				1572	0.0208574	1572	-0.00114455
				1573	0.0338851	1573	0.0249386
				1574	-0.0110691	1574	-0.0176748
				1575	0.00568811	1575	-0.00359792
				1576	-0.0195756	1576	0.0973124
				1577	-0.274507	1577	0.103333
				1578	0.0176023	1578	-0.00607055
				1579	0.0274323	1579	0.0193483
				1580	-0.191485	1580	0.0268583
				1581	0.0147993	1581	0.097239
				1582	-0.218645	1582	-0.117997
				1583	0.0735211	1583	-0.0025016
				1584	0.105913	1584	0.13419
				1585	0.0192567	1585	0.0106251
				1586	0.00760798	1586	0.00030316
				1587	-0.00127529	1587	-0.00587871
				1588	-0.303718	1588	-0.400291
				1589	0.00831477	1589	0.0102097
				1590	0.031119	1590	0.00270835
				1591	-0.000838093	1591	-0.00269845
				1592	0.00242588	1592	-0.0126847
				1593	0.0156331	1593	-0.00744694
				1594	-0.000558717	1594	0.0064581
				1595	0.00885889	1595	0.000902348
				1596	-0.0311765	1596	0.00419849
				1597	0.0354012	1597	0.0225227
				1598	0.105251	1598	0.0980811
				1599	-0.00307315	1599	0.153277
				1600	0.0270123	1600	0.00419477
				1601	0.0395003	1601	0.000919921
				1602	NA	1602	NA
				1603	-0.00107898	1603	-0.027579
				1604	-0.0280239	1604	-0.067171
				1605	-0.0550804	1605	-0.00362947
				1606	-0.419569	1606	-0.200431
				1607	-0.447516	1607	-0.334399
				1608	0.100975	1608	0.168559
				1609	-0.0632512	1609	-0.0712821
				1610	0.0271542	1610	0.0128468
				1611	-0.144675	1611	0.104283
				1612	-0.0616959	1612	0.00460828
				1613	0.00624039	1613	-0.072048
				1614	-0.216227	1614	-0.107428
				1615	0.00244285	1615	0.00540683
				1616	0.0173638	1616	0.0137762
				1617	0.0169981	1617	-0.0110658
				1618	NA	1618	NA
				1619	0.0982937	1619	0.0940267
				1620	0.00760798	1620	0.00240526
				1621	-0.178897	1621	-0.161777
				1622	-0.0139188	1622	0.00369263
				1623	0.0436714	1623	0.488436
				1624	0.104826	1624	0.27745
				1625	0.0423958	1625	0.0348383
				1626	0.0350011	1626	0.00390501
				1627	-0.12671	1627	-0.0201861
				1628	0.0364734	1628	0.0841487
				1629	0.0253505	1629	0.0348419
				1630	0.00936925	1630	0.00230614
				1631	NA	1631	NA
				1632	0.0166334	1632	0.010796
				1633	-0.650344	1633	-0.112624
				1634	-0.00259117	1634	-0.00352488
				1635	0.0299213	1635	0.0244525
				1636	0.0227473	1636	0.0267477
				1637	-0.00439835	1637	-0.000873172
				1638	0.000116212	1638	0.0018399
				1639	-0.0253343	1639	0.023578
				1640	0.161895	1640	0.333596
				1641	0.0259034	1641	-0.0630142
				1642	0.000566448	1642	-0.00388581
				1643	0.135961	1643	0.114175
				1644	-0.030499	1644	0.0772357
				1645	0.0104922	1645	0.00254904
				1646	0.140868	1646	0.0567412
				1647	0.0197399	1647	0.00896778
				1648	0.00242586	1648	0.0012451
				1649	0.0110297	1649	0.0065638
				1650	0.0248924	1650	0.0447903
				1651	NA	1651	NA
				1652	0.0200927	1652	0.2992
				1653	-0.0360346	1653	0.0746873
				1654	0.00517158	1654	0.0105446
				1655	0.000446584	1655	-0.00107463
				1656	-0.000838093	1656	0.00150576
				1657	0.0242025	1657	0.0343426
				1658	0.00244285	1658	0.00750893
				1659	-0.143914	1659	0.0278558
				1660	0.0639999	1660	0.0562284
				1661	0.0351209	1661	0.035019
				1662	0.0187762	1662	0.010784
				1663	-0.140773	1663	0.0182623
				1664	-0.577811	1664	-0.181886
				1665	0.0474983	1665	0.0342921
				1666	0.020283	1666	-0.0114269
				1667	0.0125767	1667	-0.0545221
				1668	0.00602809	1668	-0.00186799
				1669	0.00558718	1669	-0.0109151
				1670	0.00760798	1670	0.00709082
				1671	NA	1671	NA
				1672	0.102234	1672	0.0674312
				1673	-0.129006	1673	-0.0925406
				1674	0.0346461	1674	-0.0109658
				1675	-0.0484707	1675	0.0384215
				1676	-0.236403	1676	-0.172622
				1677	0.0014112	1677	-0.00887951
				1678	-0.00356033	1678	0.00150576
				1679	-0.126393	1679	0.0511371
				1680	-0.0690312	1680	-0.0351244
				1681	-0.00351631	1681	0.0133319
				1682	0.00311089	1682	-0.0189097
				1683	0.00291963	1683	0.00681798
				1684	0.0332707	1684	-0.0165989
				1685	0.00631864	1685	0.00700904
				1686	0.0549119	1686	-0.00806131
				1687	-0.00559578	1687	0.000260636
				1688	-0.245992	1688	-0.154908
				1689	-0.079535	1689	-0.0858291
				1690	-0.007436	1690	-0.00713678
				1691	0.0135608	1691	0.00060625
				1692	0.00482413	1692	-0.00480055
				1693	0.0193864	1693	-0.00359792
				1694	0.0283593	1694	0.0460685
				1695	-0.0577817	1695	-0.0176211
				1696	-0.00148942	1696	-0.0128442
				1697	0.00995222	1697	0.00248157
				1698	0.0746428	1698	0.15483
				1699	0.00644657	1699	0.00360782
				1700	-0.24301	1700	0.0909038
				1701	0.0132552	1701	0.0395353
				1702	0.000444797	1702	0.00442795
				1703	-0.292229	1703	-0.335857
				1704	-0.0885418	1704	0.103706
				1705	0.0128772	1705	-0.0128333
				1706	-0.125976	1706	-0.061011
				1707	0.0240576	1707	0.00451828
				1708	0.0291635	1708	-0.0235036
				1709	-0.030988	1709	0.0313757
				1710	-0.00390032	1710	-0.00972314
				1711	0.0052262	1711	-0.00437833
				1712	-0.0536542	1712	0.0358935
				1713	-0.390275	1713	-0.0668355
				1714	0.011935	1714	0.00857788
				1715	0.0198791	1715	-0.00570002
				1716	0.00188414	1716	0.0202039
				1717	0.0187762	1717	0.0213512
				1718	0.00153167	1718	0.0171023
				1719	-0.274166	1719	-0.116647
				1720	-0.0447888	1720	-0.0927621
				1721	-0.225009	1721	-0.158116
				1722	-0.0565452	1722	0.0422726
				1723	-0.00984281	1723	-0.00119269
				1724	-0.0423766	1724	-0.0794115
				1725	0.0396494	1725	-0.0316704
				1726	-0.000558717	1726	0.00450736
				1727	0.0626428	1727	-0.0339927
				1728	NA	1728	NA
				1729	-0.345221	1729	-0.183383
				1730	0.00657351	1730	-0.00179894
				1731	-0.0188111	1731	-0.0253908
				1732	-0.0064907	1732	-0.00839847
				1733	0.0101973	1733	0.0178626
				1734	-0.0104015	1734	-0.0177063
				1735	0.0539741	1735	0.00781893
				1736	0.00806113	1736	-0.00524596
				1737	-0.00723236	1737	-0.0209078
				1738	-0.00457579	1738	-0.00640124
				1739	-0.331516	1739	-0.137052
				1740	-0.416278	1740	0.0827201
				1741	-0.00170767	1741	-0.016398
				1742	-0.524788	1742	-0.397518
				1743	-0.00480936	1743	-0.00728984
				1744	-0.0160879	1744	0.0412364
				1745	NA	1745	NA
				1746	-0.155955	1746	-0.0383735
				1747	0.0189225	1747	0.170973
				1748	0.00581656	1748	0.00477953
				1749	0.0470965	1749	0.0750352
				1750	-0.0199028	1750	-0.00879316
				1751	0.00502663	1751	0.00824739
				1752	0.0192334	1752	-0.000582238
				1753	-0.00177999	1753	-0.00221076
				1754	0.0137377	1754	-0.00149582
				1755	0.111556	1755	0.109878
				1756	0.0512996	1756	0.0180373
				1757	-0.0277245	1757	0.0306029
				1758	0.0341426	1758	0.028854
				1759	-0.0278295	1759	-0.0235154
				1760	-0.000178561	1760	-0.000325723
				1761	0.00451213	1761	-0.000520445
				1762	-0.201352	1762	-0.0466845
				1763	-0.00342149	1763	-0.00480055
				1764	0.0123827	1764	0.00309685
				1765	0.0192567	1765	0.00197001
				1766	0.010253	1766	0.00311385
				1767	0.00844098	1767	0.00660943
				1768	-0.132537	1768	-0.0985656
				1769	0.0160167	1769	-0.00164309
				1770	0.0345029	1770	0.0149888
				1771	-0.00656653	1771	-0.0168855
				1772	0.181082	1772	0.0993486
				1773	-0.131335	1773	0.00842132
				1774	-0.282928	1774	-0.186399
				1775	0.0404087	1775	-0.0162149
				1776	0.00574035	1776	-0.00666919
				1777	0.0448334	1777	0.0062822
				1778	-0.00860337	1778	0.00387466
				1779	0.037379	1779	0.00640688
				1780	-0.0758129	1780	-0.0895909
				1781	-0.00712058	1781	-0.00960106
				1782	-0.121661	1782	-0.0859522
				1783	-0.00956206	1783	-0.0189025
				1784	-0.00631376	1784	-0.000675338
				1785	0.00216351	1785	0.00240526
				1786	0.0915632	1786	0.175705
				1787	-0.0726166	1787	-0.119803
				1788	-0.00176898	1788	-0.00697169
				1789	0.0112136	1789	-0.00539689
				1790	-0.0704088	1790	-0.0328056
				1791	-0.341579	1791	-0.272498
				1792	-0.0189588	1792	-0.0235414
				1793	0.00732857	1793	0.00349851
				1794	0.0233901	1794	0.00219101
				1795	-0.0918899	1795	-0.0400043
				1796	-0.165844	1796	0.0967581
				1797	0.00568288	1797	0.0557316
				1798	0.0152159	1798	0.00011018
				1799	-0.120676	1799	-0.0923287
				1800	-0.000558717	1800	0.00538183
				1801	-0.0446751	1801	-0.0104337
				1802	-0.410525	1802	-0.0838206
				1803	-0.0285142	1803	0.063647
				1804	-0.00640663	1804	-0.0143315
				1805	-0.0119979	1805	0.0599153
				1806	-0.234135	1806	-0.0863293
				1807	0.0816811	1807	0.0260926
				1808	-0.00423669	1808	-0.0148838
				1809	-0.528677	1809	-0.163813
				1810	0.0132294	1810	0.00030316
				1811	0.00349504	1811	-0.00659949
				1812	0.0447389	1812	0.00256023
				1813	-0.37185	1813	-0.296871
				1814	0.0292578	1814	0.0241536
				1815	0.0328559	1815	0.0294331
				1816	0.00788731	1816	0.00574315
				1817	-0.0466182	1817	-0.14976
				1818	-0.000838093	1818	-0.00265641
				1819	-0.023638	1819	-0.0567714
				1820	0.00704923	1820	2.61e-05
				1821	0.0137007	1821	0.00757074
				1822	0.0107885	1822	-0.00868226
				1823	0.0112201	1823	0.00195228
				1824	0.0144312	1824	-0.00995225
				1825	0.181149	1825	0.262114
				1826	-0.177994	1826	0.298164
				1827	-6.33267e-05	1827	0.000465507
				1828	0.00468804	1828	0.00654236
				1829	-0.0143553	1829	-0.0185524
				1830	0.0702596	1830	-0.0205204
				1831	0.00566869	1831	0.00540683
				1832	-0.122474	1832	-0.194741
				1833	-0.00220026	1833	-0.00733987
				1834	0.0132513	1834	-0.00468696
				1835	0.0522838	1835	0.0255167
				1836	0.0125038	1836	0.0059749
				1837	-0.0108867	1837	-0.0212241
				1838	-0.000279358	1838	0.00120262
				1839	0.00186934	1839	0.00211109
				1840	0.0527284	1840	0.247735
				1841	0.0904641	1841	0.391865
				1842	-0.000821688	1842	-0.0120683
				1843	0.0135938	1843	-0.00134148
				1844	0.00578237	1844	-0.00269845
				1845	0.0158445	1845	0.0132122
				1846	0.0100508	1846	0.00975857
				1847	0.00168476	1847	0.00391098
				1848	0.00760798	1848	-0.00179894
				1849	0.00938658	1849	-0.000596346
				1850	0.00752289	1850	-0.00149582
				1851	0.0138368	1851	0.00180888
				1852	NA	1852	NA
				1853	-0.0163883	1853	0.0559686
				1854	-0.0235905	1854	0.139691
				1855	0.00225872	1855	0.0213121
				1856	0.00365919	1856	0.157408
				1857	0.228477	1857	0.262176
				1858	0.0316479	1858	0.00030316
				1859	0.0136945	1859	0.00134623
				1860	-0.35212	1860	-0.214053
				1861	0.124066	1861	0.264975
				1862	-0.000558717	1862	0.00240526
				1863	0.0163925	1863	-0.000806468
				1864	0.00460637	1864	-0.000596346
				1865	-0.299767	1865	0.0753184
				1866	0.0331071	1866	-0.0315829
				1867	-0.0015604	1867	0.0573998
				1868	0.0058686	1868	-0.0122125
				1869	0.0129094	1869	-0.00871163
				1870	0.120691	1870	0.0853458
				1871	0.0714746	1871	0.0795158
				1872	-0.00394191	1872	-0.0085245
				1873	-0.00356033	1873	-0.00269845
				1874	0.061893	1874	-0.0363412
				1875	0.0336743	1875	0.0628545
				1876	-0.0809854	1876	0.169278
				1877	0.00218289	1877	-0.0373218
				1878	-0.398563	1878	-0.26716
				1879	-0.10338	1879	0.00738131
				1880	0.00795543	1880	0.0104703
				1881	-0.0155731	1881	0.0162881
				1882	NA	1882	NA
				1883	0.0494747	1883	0.180082
				1884	-0.0131505	1884	0.00279808
				1885	0.0173717	1885	-0.0320916
				1886	-0.201399	1886	-0.0813014
				1887	0.00244285	1887	0.00706118
				1888	0.0594846	1888	0.111595
				1889	0.0112889	1889	0.0207887
				1890	0.0272734	1890	0.0232497
				1891	-0.0462776	1891	0.0574954
				1892	0.0123797	1892	-0.0406285
				1893	0.0349201	1893	0.0168209
				1894	-0.182029	1894	-0.136084
				1895	-0.00279891	1895	-0.00377855
				1896	-0.198064	1896	-0.0717726
				1897	-0.00117189	1897	-0.0111989
				1898	-0.169647	1898	0.0669211
				1899	-0.00534365	1899	-0.00782414
				1900	-0.384793	1900	-0.264656
				1901	-0.00561658	1901	-0.00957904
				1902	-0.0295351	1902	0.115135
				1903	0.201423	1903	0.135909
				1904	0.168368	1904	0.235654
				1905	-0.206281	1905	-0.105417
				1906	-0.188338	1906	-0.0673465
				1907	-0.0162338	1907	-0.0265218
				1908	0.00842341	1908	0.00234076
				1909	0.0290404	1909	0.0101405
				1910	-0.0984989	1910	0.404092
				1911	-0.36914	1911	-0.0763951
				1912	-0.0042899	1912	0.0014173
				1913	-0.120574	1913	-0.106492
				1914	NA	1914	NA
				1915	NA	1915	NA
				1916	-0.00509752	1916	-0.00720891
				1917	-0.000558717	1917	0.00240526
				1918	-0.447077	1918	-0.105372
				1919	0.021351	1919	0.0154392
				1920	0.0429159	1920	0.101131
				1921	-0.00674624	1921	0.078967
				1922	-0.112448	1922	0.0889926
				1923	-0.0807824	1923	-0.0930409
				1924	0.00331527	1924	-0.00264632
				1925	-0.00522753	1925	-0.016066
				1926	0.00216351	1926	0.00240526
				1927	-0.0309534	1927	0.0364424
				1928	0.00661681	1928	-0.00497627
				1929	-0.139362	1929	-0.0014483
				1930	0.00861266	1930	0.197007
				1931	0.00057402	1931	-0.0110428
				1932	0.0116019	1932	-0.00861384
				1933	0.0169391	1933	-0.00780212
				1934	-0.00719721	1934	-0.0182893
				1935	0.0639744	1935	0.0373927
				1936	0.0103302	1936	0.00801153
				1937	0.0974534	1937	0.174
				1938	0.0101399	1938	-0.00248088
				1939	0.00791006	1939	-0.00459748
				1940	0.0217853	1940	0.00240526
				1941	0.0325494	1941	0.00180888
				1942	0.016074	1942	0.0210324
				1943	-0.00708137	1943	-0.00894172
				1944	0.00116357	1944	0.00326772
				1945	0.0200059	1945	0.00502352
				1946	0.0293207	1946	0.00775784
				1947	-0.0272964	1947	-0.0122039
				1948	-0.025077	1948	0.0153449
				1949	-0.291026	1949	-0.158833
				1950	0.0438207	1950	0.0114584
				1951	0.00739292	1951	0.00030316
				1952	-0.26423	1952	-0.323406
				1953	-0.281946	1953	-0.115354
				1954	0.0385706	1954	0.0941622
				1955	0.019074	1955	-0.00390105
				1956	0.0161306	1956	0.00270835
				1957	-0.0377919	1957	-0.0119829
				1958	0.00473814	1958	-0.0317206
				1959	0.0228097	1959	-0.00666756
				1960	0.0076988	1960	0.00579403
				1961	-0.00292182	1961	-0.00211884
				1962	0.0110499	1962	0.00160934
				1963	0.000713525	1963	0.0345826
				1964	-0.000838093	1964	0.00432675
				1965	0.00732857	1965	-0.00269845
				1966	0.00488575	1966	0.00660943
				1967	-0.0017977	1967	0.0220205
				1968	-0.0434283	1968	-0.0109441
				1969	0.00505997	1969	0.00030316
				1970	-0.00464389	1970	-0.00588412
				1971	-0.00439835	1971	-0.00539689
				1972	0.00788731	1972	0.00120262
				1973	-0.183927	1973	-0.0157047
				1974	0.0554712	1974	0.225934
				1975	0.0116327	1975	0.00481153
				1976	0.0439709	1976	0.140359
				1977	-0.0349732	1977	0.0621388
				1978	-0.0092841	1978	0.0042513
				1979	0.0168074	1979	0.000812051
				1980	0.096844	1980	0.0917144
				1981	-0.0440885	1981	0.0136176
				1982	-0.185624	1982	0.0564398
				1983	0.00244285	1983	0.00540683
				1984	-0.659337	1984	-0.411787
				1985	-0.0394227	1985	0.175303
				1986	0.0184216	1986	0.0037384
				1987	0.00917355	1987	-0.00194312
				1988	0.014519	1988	0.167509
				1989	0.0143697	1989	0.00140187
				1990	0.060669	1990	0.00761273
				1991	-0.106107	1991	0.0396495
				1992	-0.122601	1992	-0.130048
				1993	-0.268622	1993	-0.00181069
				1994	-0.0413883	1994	-0.0211619
				1995	-0.479146	1995	-0.344678
				1996	-0.105701	1996	-0.083739
				1997	-0.0910601	1997	0.0461254
				1998	-0.000518387	1998	0.146262
				1999	0.0696501	1999	0.0516501
[truncated: 5,190 more rows]

## Sheet: Fig1J
	Zbtb7a-v1	p65-v1			Zbtb7a-v1	p65-v1	ZIP-v1	v1-ZIP			Zbtb7a-v1	p65-v1	ZIP-v1	v1-ZIP			Zbtb7a-v1	p65-v1
p65-v2	6861.89	2585.07		p65-v2	1957.74	2822.74				p65-v2	6835	1847				p65-v2	9910	6182
P65ct-v2	6205.88			P65ct-v2	4928.33					P65ct-v2	1251					P65ct-v2
cRelct-v2	614.424			cRelct-v2						cRelct-v2	395					cRelct-v2
RelBct-v2	748.106			RelBct-v2	137.653					RelBct-v2						RelBct-v2
				v2-ZIP	470.74	429.954		6783		v2-ZIP	820	117		745
				ZIP-v2	2238.14	3130.34	9896			ZIP-v2	3110	174	1378
	Zbtb7a-v1	e1
p65-v2	6391.16	1644.59		100	25.7323
P65ct-v2	4128.4	1485.22		64.5955	23.2386
cRelct-v2	504.712	109.712		7.89704	1.71662
RelBct-v2	442.88	305.226		6.92957	4.77576
v2-ZIP	645.37	174.63		10.0979	2.73237
*
p65v2	3359.2	963.587		52.5602	15.0769
*
v2-ZIP	3764			58.8939
*

## Sheet: Fig2F
fpkm	all	0	<=0.001	<=1	<=20	<=1000000	all	I	J
all_proms	25881	8393	1197	5062	8245	2984	25881
Zb_15k_proms	9799	1064	550	1796	4630	1759	9799
Zb_overlap_proms	5347	253	281	776	2903	1134	5347
all_proms_%	100	32.429	4.625	19.559	31.857	11.53	100
Zb_15k_proms_%	100	10.858	5.6128	18.328	47.25	17.951	100
Zb_overlap_proms_%	100	4.7316	5.2553	14.513	54.292	21.208	100

## Sheet: Fig2G
#set	all_genes	CGI_proms_500bp	Zbpos_proms_1kb	Zbpos_distal_5-50kb	p65pos_proms_1kb	Zbpos_p65neg_proms_1kb	Zb_dep_proms	Zb_dep_lc_proms	Zb_rep_proms	Zb_rep_lc_proms	enrichment_Zbpos_proms	max_enrichment_Zbpos	max_enrichment	Zbpos_proms_bg_all	Zbpos_proms_bg_CGI	Zbpos_distal_proms_bg_all	Zbpos_distal_proms_bg_CGI	min_Zbpos	Zb_dep_proms_bg_all	Zb_dep_proms_bg_CGI	Zb_rep_proms_bg_all	Zb_rep_proms_bg_CGI	min_Zbreg	Significant 1	Holm-Bonferroni cutoff 1	Significant 2	Significant 3	Holm-Bonferroni cutoff 2	Zb_pos_fold	Zb_reg_fold
GO:0016477	216	161	116	38	50	84	16	21	4	8	2.2527	3.0677	5.4328	7.77e-15	0.00022275	3.54e-09	0.00015257	7.77e-15	8.07e-08	2.79e-05	0.28136	0.6166	8.07e-08	SIG	4.65e-06	SIG	-	0.000625	2.2527	3.5628	Biological Process	cell migration
GO:0008284	608	372	220	81	130	146	34	40	9	15	1.5178	2.3231	4.1014	2.82e-09	0.013805	9.1e-12	8.15e-07	9.1e-12	7.08e-12	6.09e-09	0.34041	0.64777	7.08e-12	SIG	4.64e-06	SIG	-	0.00058139	1.5178	2.7213	Biological Process	positive regulation of cell proliferation
GO:0045892	689	530	315	89	193	184	15	24	19	32	1.9177	2.2524	2.2819	0	0.0028527	4.13e-12	0.0019515	0	0.053577	0.57785	0.0011144	0.1094	0.0011144	SIG	4.66e-06	-	-	0.00092593	1.9177	1.8988	Biological Process	negative regulation of transcription, DNA-template
GO:0006468	805	599	392	100	159	281	24	49	20	41	2.0426	2.1661	2.527	0	3.86e-07	1.7e-12	0.0012564	0	0.00035249	0.071459	0.0027788	0.16576	0.00035249	SIG	4.65e-06	SIG	-	0.00079365	2.0426	2.1032	Biological Process	protein phosphorylation
GO:0035556	403	274	178	50	75	118	15	26	4	11	1.8527	2.1634	2.7299	3.53e-14	0.0008274	6.97e-07	0.0042211	3.53e-14	0.00053279	0.01563	0.73606	0.93159	0.00053279	SIG	4.66e-06	SIG	-	0.00083333	1.8527	1.8141	Biological Process	intracellular signal transduction
GO:0045893	935	654	372	116	227	228	29	38	10	25	1.6689	2.1633	2.2748	0	0.014061	2.74e-14	5.28e-05	0	4.34e-05	0.016481	0.72227	0.97942	4.34e-05	SIG	4.65e-06	SIG	-	0.00073529	1.6689	1.605	Biological Process	positive regulation of transcription, DNA-template
GO:0008285	551	381	260	52	104	198	16	24	7	18	1.9793	1.9793	2.1297	0	2.22e-06	0.0004806	0.22894	0	0.0042759	0.093116	0.52448	0.87641	0.0042759	SIG	4.66e-06	-	-	0.0009434	1.9793	1.6062	Biological Process	negative regulation of cell proliferation
GO:0016568	275	220	129	17	69	82	2	11	5	17	1.9677	1.9677	2.3305	2.68e-12	0.06076	0.41689	0.98444	2.68e-12	0.89083	0.98835	0.25698	0.69075	0.25698	SIG	4.66e-06	-	-	0.0010638	1.9677	0.97945	Biological Process	chromatin modification
GO:0006954	319	88	66	34	65	42	8	11	2	3	0.86785	1.8585	1.8585	0.89525	0.0020197	0.00062544	1.27e-08	1.27e-08	0.074405	0.0049141	0.90642	0.67909	0.0049141	SIG	4.67e-06	-	-	0.0015152	0.86785	1.2062	Biological Process	inflammatory response
GO:0006915	600	415	246	61	137	163	18	30	13	24	1.7198	1.7728	2.2003	1.78e-15	0.0087442	2.17e-05	0.08416	1.78e-15	0.0017782	0.061831	0.03798	0.30148	0.0017782	SIG	4.66e-06	-	-	0.0010204	1.7198	1.9881	Biological Process	apoptotic process
GO:0007275	1056	684	358	107	219	253	33	41	16	32	1.422	1.7668	2.292	6.88e-11	0.2846	2.08e-08	0.0061018	6.88e-11	1.09e-05	0.0032281	0.23763	0.72052	1.09e-05	SIG	4.65e-06	SIG	-	0.00070422	1.422	1.7855	Biological Process	multicellular organismal development
GO:0006974	464	374	185	26	84	141	4	10	15	31	1.6724	1.6724	2.6168	4.98e-11	0.65767	0.57852	0.9995	4.98e-11	0.87908	0.99511	0.00080066	0.072624	0.00080066	SIG	4.66e-06	-	SIG	0.00087719	1.6724	1.5756	Biological Process	cellular response to DNA damage stimulus
GO:0045087	355	106	90	33	62	54	8	15	3	4	1.0634	1.6209	1.7541	0.30175	5.01e-06	0.0059523	2.26e-06	2.26e-06	0.117	0.013831	0.81672	0.53415	0.013831	SIG	4.68e-06	-	-	0.0071429	1.0634	1.1923	Biological Process	innate immune response

## Sheet: Fig4A
	#		bg	Zb-peaks	Zb-pos	Zb-dep	Zb-indep	Zb-rep
	# Ap1		7.24	26.73	31.34	42.84	26.44	40.77
	# Zb		36.63	54.38	36.23	-	-	44.81
	# tead		6.52	12.6	12.46	21.61	11.03	15.38
	# runx		3.62	6.76	7.09	11	6.21	8.85
	# nfkb		4.21	6.04	6.21	8.7	5.73	7.5
	# ctcf		2.8	4.69	6.81	-	6.96	8.08
	# ap2		33.35	42.48	36.59	37.34	36.51	34.04
	# nrf		6.49	-	11.55	-	14.68	-
	# ccaat		11.96	-	18.15	-	19.29	15.38
	# cebp		20.92	26.52	27.54	39.77	25.14	-
	# junD		7.36	10.4	12.54	19.44	11.15	-
	# nf1		5.04	7.16	7.5	10.61	6.81	10.38
	# zbtb33		31.44	35.78	33.23	-	35.27	-
			fold enrichment							log2 fold enrichment
			bg	Zb-peaks	Zb-pos	Zb-dep	Zb-indep	Zb-rep		bg	Zb-peaks	Zb-pos	Zb-dep	Zb-indep	Zb-rep	neg Zb-indep
	# Ap1		1	3.69199	4.32873	5.91713	3.65193	5.63122		0	1.8844	2.11394	2.5649	1.86866	2.49345	-1.86866
	# Zb		1	1.48458	0.98908			1.22331		0	0.57005	-0.0158409	0	0	0.290795	0
	# tead		1	1.93252	1.91104	3.31442	1.69172	2.3589		0	0.95048	0.93436	1.72876	0.758489	1.23811	-0.758489
	# runx		1	1.8674	1.95856	3.03867	1.71547	2.44475		0	0.901034	0.969796	1.60344	0.778604	1.28969	-0.778604
	# nfkb		1	1.43468	1.47506	2.06651	1.36105	1.78147		0	0.520728	0.560773	1.0472	0.444715	0.83307	-0.444715
	# ctcf		1	1.675	2.43214		2.48571	2.88571		0	0.744161	1.28223	0	1.31366	1.52893	-1.31366
	# ap2		1	1.27376	1.09715	1.11964	1.09475	1.02069		0	0.349097	0.133763	0.163035	0.130605	0.0295443	-0.130605
	# nrf		1		1.77966		2.26194			0	0	0.831602	0	1.17756	0	-1.17756
	# ccaat		1		1.51756		1.61288	1.28595		0	0	0.601752	0	0.689636	0.362838	-0.689636
	# cebp		1	1.26769	1.31644	1.90105	1.20172			0	0.342198	0.396646	0.926798	0.265102	0	-0.265102
	# junD		1	1.41304	1.7038	2.6413	1.51495			0	0.498806	0.76876	1.40125	0.599266	0	-0.599266
	# nf1		1	1.42063	1.4881	2.10516	1.35119	2.05952		0	0.506536	0.573467	1.07393	0.434231	1.04231	-0.434231
	# zbtb33		1	1.13804	1.05693		1.12182			0	0.186552	0.0798851	0	0.16584	0	-0.16584
			%positive peaks
			bg	Zb-peaks	Zb-pos	Zb-dep	Zb-indep	Zb-rep
	# Ap1		0	19.49	24.1	35.6	19.2	33.53
	# Zb		0	17.75	-0.4	0	0	8.18
	# tead		0	6.08	5.94	15.09	4.51	8.86
	# runx		0	3.14	3.47	7.38	2.59	5.23
	# nfkb		0	1.83	2	4.49	1.52	3.29
	# ctcf		0	1.89	4.01	0	4.16	5.28
	# ap2		0	9.13	3.24	3.99	3.16	0.69
	# nrf		0	0	5.06	0	8.19	0
	# ccaat		0	0	6.19	0	7.33	3.42
	# cebp		0	5.6	6.62	18.85	4.22	0
	# junD		0	3.04	5.18	12.08	3.79	0
	# nf1		0	2.12	2.46	5.57	1.77	5.34
	# zbtb33		0	4.34	1.79	0	3.83	0

## Sheet: Fig4D.panel1
	box1		box2		box3		box4		box5		box6
1	-0.63	1	-0.0266667	1	0.603333	1	-0.673333	1	-0.28	1	-1.70333
2	-0.243333	2	-1.33333	2	-0.0466667	2	-1.59667	2	-0.296667	2	-4.62
3	0.1	3	-0.306667	3	0.0133333	3	0.193333	3	-0.223333	3	-3.99
4	-0.496667	4	0.0266667	4	-1.03	4	-1.71333	4	0.516667	4	-1.46667
5	-0.256667	5	-2.79	5	0.203333	5	-0.253333	5	-0.39	5	-2.16667
6	0.503333	6	-0.356667	6	-1.31667	6	0.0333333	6	0.543333	6	-3.77333
7	-0.203333	7	-0.00333333	7	0.156667	7	-1.06667	7	-3.77333	7	-3.70667
8	-0.05	8	0.58	8	0.72	8	-1.36	8	-1.26333	8	-3.27
9	0.01	9	-1.83667	9	-1.39333	9	0.23	9	0.203333	9	-3.22667
10	-0.24	10	1.45	10	-0.446667	10	0.623333	10	0.05	10	-1.79
11	0.23	11	0.433333	11	-0.0966667	11	-0.00333333	11	-1.46667	11	-0.253333
12	-0.426667	12	-2.31667	12	0.303333	12	-0.28	12	-0.0466667	12	-2.97333
13	0.13	13	-0.73	13	-0.09	13	-1.19333	13	0.06	13	-1.31667
14	0.0833333	14	1.44333	14	-0.323333	14	-0.703333	14	0.123333	14	-1.62333
15	0.13	15	-1.07333	15	0.22	15	-0.00666667	15	0.58	15	-2.24333
16	-0.316667	16	0.0333333	16	-0.49	16	0.783333	16	-2.42	16	-1.37333
17	0.236667	17	-0.586667	17	0.333333	17	-0.24	17	-0.77	17	-0.0833333
18	-0.143333	18	-0.67	18	-0.82	18	-0.42	18	0.09	18	-1.76667
19	0.276667	19	0.106667	19	-0.233333	19	0.0233333	19	-1.36667	19	-3.12667
20	0.73	20	-0.18	20	0.916667	20	0.433333	20	-0.896667	20	-2.27667
21	0.133333	21	-0.653333	21	-0.27	21	-1.46667	21	-0.386667	21	-0.713333
22	-0.283333	22	-0.05	22	-0.44	22	-0.8	22	0.336667	22	-1.13667
23	0.286667	23	-1.55667	23	-0.326667	23	-0.28	23	-0.36	23	-1.58
24	-0.246667	24	-0.626667	24	-0.563333	24	0.31	24	-0.02	24	-1.23
25	-0.243333	25	-0.206667	25	1.03333	25	-1.36667	25	-2.18333	25	0.303333
26	-1.16333	26	-0.456667	26	0.05	26	-0.836667	26	-0.353333	26	-0.17
27	-0.416667	27	-0.216667	27	1.94333	27	-0.0766667	27	0.283333	27	0.38
28	0.17	28	-0.6	28	-2.14333	28	-1.49333	28	0.216667	28	-2.64667
29	-0.11	29	0.86	29	-2.27667	29	-0.943333	29	-0.73	29	-0.393333
30	0.173333	30	-0.28	30	3.54	30	3.84	30	-1.59667	30	-1.80333
31	-0.303333	31	0.113333	31	-0.28	31	-0.73	31	-1.31667	31	-0.643333
32	0.243333	32	-1.27333	32	-3.70667	32	-0.103333	32	-1.16333	32	-2.02
33	-0.296667	33	-0.266667	33	1.14	33	-1.14	33	-0.233333	33	0.07
34	0.65	34	-1.43333	34	0.176667	34	-1.67333	34	-2.7	34	-1.20333
35	-0.213333	35	-0.05	35	-1.36333	35	-2.31667	35	-0.44	35	-2.26
36	-0.123333	36	-0.586667	36	-0.88	36	-1.77	36	0.00333333	36	-0.36
37	-0.02	37	-0.773333	37	0.156667	37	0.153333	37	0.326667	37	-1.88667
38	-0.456667	38	0.09	38	-0.106667	38	-3.12667	38	-1.80333	38	-1.30667
39	-0.05	39	0.21	39	-0.313333	39	1.44333	39	0.126667	39	1.11667
40	-0.0933333	40	0.0933333	40	-0.136667	40	-0.523333	40	0.216667	40	-1.03
41	-0.103333	41	-0.486667	41	-0.296667	41	-0.92	41	-0.09	41	-0.453333
42	-0.0966667	42	-0.53	42	0.67	42	-1.10333	42	5.05333	42	0.946667
43	-0.276667	43	-0.36	43	-0.08	43	-0.17	43	-0.333333	43	-1.84667
44	-0.276667	44	0.17	44	0.913333	44	-1.55	44	-0.293333	44	-2.44
45	0.306667	45	-1.29	45	0.236667	45	0.326667	45	0.0133333	45	-2.58333
46	0.0966667	46	0	46	-0.36	46	-0.596667	46	-3.70667	46	-0.923333
47	0.2	47	-0.416667	47	-0.406667	47	-0.226667	47	0.16	47	-1.89667
48	-0.556667	48	-0.16	48	-0.27	48	-0.82	48	-0.296667	48	-2.32333
49	-0.12	49	0.886667	49	-0.126667	49	0.14	49	-1.49	49	-1.93333
50	0.0233333	50	0.0666667	50	-1.34	50	0.65	50	0.126667	50	-2.53667
51	-0.0533333	51	-0.623333	51	-1.46333	51	-0.0833333	51	-1.49333	51	-1.57
52	-0.07	52	-0.183333	52	-0.506667	52	-1.72333	52	-1.36667	52	-1.27
53	0.126667	53	-1.94667	53	-1.14667	53	-0.6	53	-2.98667	53	-0.576667
54	-0.17	54	-0.433333	54	-0.75	54	-0.713333	54	-2.02	54	-1.81
55	-0.22	55	-0.0466667	55	-0.22	55	-0.49	55	3.18667	55	-1.92
56	0.01	56	-0.136667	56	3.09333	56	-0.336667	56	-0.646667	56	-1.34667
57	0.153333	57	-0.783333	57	-0.816667	57	-1.12333	57	-0.156667	57	-1.03
58	-0.07	58	0.0166667	58	-0.483333	58	0.136667	58	-0.0766667	58	-0.553333
59	-0.2	59	-0.233333	59	-0.333333	59	-0.833333	59	-0.6	59	-0.626667
60	-0.233333	60	-0.02	60	-0.14	60	-1.50667	60	-0.17	60	-0.286667
61	0.146667	61	-0.106667	61	0.743333	61	0.17	61	-2.03	61	-0.756667
62	-0.01	62	0.256667	62	-0.0233333	62	0.243333	62	-0.1	62	-0.723333
63	-0.493333	63	-0.15	63	0.05	63	-0.803333	63	-0.4	63	-1.65333
64	-0.213333	64	0.0533333	64	0.0366667	64	0.476667	64	-0.1	64	-2.21
65	0.1	65	-0.276667	65	-2.84333	65	-1.26	65	-0.87	65	-0.766667
66	-0.15	66	-0.516667	66	0.876667	66	-0.293333	66	-0.9	66	-0.526667
67	0.38	67	0.0433333	67	0.31	67	-0.0866667	67	0.193333	67	-2.29333
68	-0.54	68	-0.22	68	0.513333	68	-0.146667	68	-0.15	68	-1.62667
69	0.01	69	0.13	69	0.713333	69	-0.803333	69	0.126667	69	-2.35667
70	-0.503333	70	-0.43	70	-0.0733333	70	0.0866667	70	-0.45	70	-1.26333
71	-0.306667	71	-0.1	71	0.32	71	-0.643333	71	-0.78	71	-1.13
72	-0.64	72	-0.2	72	-0.0933333	72	0.78	72	-1.83667	72	-1.38
73	0.0466667	73	-0.01	73	0.183333	73	0.0666667	73	0.33	73	-1.61
74	-0.0533333	74	-0.0166667	74	-1.56333	74	0.04	74	0.00666667	74	-0.68
75	-0.196667	75	0.22	75	-2.25	75	-0.443333	75	0.103333	75	-0.696667
76	0.606667	76	-0.236667	76	0.81	76	-3.85667	76	-0.5	76	0.13
77	0.26	77	-1.31667	77	-0.106667	77	0.24	77	0.51	77	-0.75
78	0.16	78	-0.333333	78	0.213333	78	0.143333	78	-0.64	78	-1.46333
79	-0.446667	79	0.0533333	79	0.0766667	79	-0.0633333	79	0.0533333	79	-1.55667
80	-0.0933333	80	0.0466667	80	-0.46	80	-0.426667	80	1.67333	80	-0.35
81	-0.176667	81	-0.45	81	-0.206667	81	-0.39	81	-0.383333	81	-1.04333
82	-0.0833333	82	0.11	82	-0.323333	82	-0.0166667	82	-0.0166667	82	-0.743333
83	-0.34	83	-0.04	83	0.41	83	-1.55667	83	-0.413333	83	-0.803333
84	-0.0433333	84	-0.276667	84	0.626667	84	-0.0366667	84	-0.256667	84	-0.483333
85	0.0866667	85	-0.0833333	85	-2.04	85	-0.443333	85	-0.0366667	85	-0.796667
86	0.05	86	-0.0466667	86	0.826667	86	0.0266667	86	-0.87	86	-1.56333
87	-0.396667	87	0.7	87	-0.213333	87	-0.0733333	87	0.0433333	87	-1.62667
88	0.0233333	88	-0.193333	88	-2.26	88	-0.773333	88	0.376667	88	-1.53667
89	-0.13	89	1.07333	89	0.593333	89	-1.80333	89	-0.0233333	89	-0.183333
90	-0.0366667	90	1.32667	90	-0.65	90	0.863333	90	0.436667	90	-0.153333
91	0.156667	91	0.06	91	-0.396667	91	-0.286667	91	-1.07333	91	-0.69
92	0.05	92	0.05	92	-0.56	92	-8.88178e-16	92	-0.243333	92	-0.263333
93	-0.446667	93	-0.01	93	0.4	93	-0.766667	93	-0.286667	93	-0.896667
94	-0.133333	94	-0.37	94	-0.2	94	-0.653333	94	0.3	94	-0.0866667
95	0.133333	95	-0.17	95	-1.37333	95	-0.356667	95	-0.943333	95	-1.24
96	-0.35	96	-0.38	96	-0.36	96	-0.396667	96	0.0933333	96	-1.59
97	-0.126667	97	-0.1	97	0.346667	97	0.0533333	97	-0.8	97	-0.22
98	-0.0433333	98	-0.0166667	98	0.28	98	-0.156667	98	-0.25	98	-1.50667
99	-0.0133333	99	-0.00333333	99	-0.06	99	-0.323333	99	-0.376667	99	0.423333
100	0.11	100	-0.666667	100	0.05	100	-0.236667	100	0.0166667	100	-0.916667
101	-0.2	101	-0.263333	101	0.233333	101	-0.0566667	101	-0.303333	101	-1.10333
102	0.0633333	102	0.303333	102	0.623333	102	-0.516667	102	-0.736667	102	-1.82333
103	0.0866667	103	-1.40667	103	0.01	103	-1.34333	103	0.843333	103	1.55333
104	0.21	104	-0.5	104	-0.226667	104	-0.11	104	-0.493333	104	-0.95
105	0.353333	105	0.05	105	-1.93333	105	0.01	105	0.716667	105	-1.39333
106	0.16	106	-0.67	106	-0.19	106	0.146667	106	-0.363333	106	-2.1
107	-0.106667	107	-0.373333	107	-1.34	107	-0.0133333	107	-0.966667	107	-0.526667
108	-0.0233333	108	-0.68	108	0.38	108	-0.64	108	-0.563333	108	-0.693333
109	0.07	109	-0.0733333	109	0.0633333	109	-0.433333	109	-0.16	109	-0.643333
110	-0.446667	110	-0.46	110	-0.676667	110	-0.5	110	0.35	110	-0.64
111	0.09	111	0.00333333	111	-0.273333	111	0.21	111	-0.966667	111	-0.803333
112	0.153333	112	-0.47	112	0.59	112	0.0566667	112	-0.916667	112	-0.506667
113	0.646667	113	-2.20667	113	0.526667	113	0.323333	113	-0.8	113	-0.803333
114	-0.17	114	-0.0266667	114	0.293333	114	-0.453333	114	0.456667	114	0.5
115	-0.453333	115	-1.50667	115	0.483333	115	-0.863333	115	-0.383333	115	-0.64
116	-0.163333	116	0.13	116	-0.873333	116	0.356667	116	-0.216667	116	-0.726667
117	0.263333	117	0.12	117	0.183333	117	0.363333	117	0.72	117	-0.823333
118	-0.256667	118	-0.126667	118	-0.276667	118	0.213333	118	0.0233333	118	-0.736667
119	-0.0433333	119	-0.51	119	0.126667	119	0.436667	119	-0.00666667	119	-0.47
120	-0.06	120	-0.17	120	0.0933333	120	-0.826667	120	-0.0466667	120	-0.853333
121	-0.25	121	-0.17	121	-2.13333	121	-0.153333	121	-0.37	121	-0.516667
122	-0.0233333	122	-0.0966667	122	-0.11	122	-0.11	122	-0.113333	122	-0.01
123	-0.05	123	0.436667	123	-0.0166667	123	0.153333	123	0.0133333	123	-0.87
124	-0.16	124	-0.13	124	-0.866667	124	-0.37	124	0.113333	124	-0.56
125	-0.42	125	-0.233333	125	-2.11	125	0.436667	125	0.246667	125	-0.546667
126	-0.373333	126	-0.52	126	0.436667	126	-0.513333	126	-0.783333	126	-2.84333
127	0.0333333	127	-1.34	127	2.69	127	0.35	127	1.14	127	-0.43
128	0.29	128	-0.66	128	0.286667	128	-0.666667	128	0.16	128	-0.56
129	-0.473333	129	0.0966667	129	0.0233333	129	-0.0833333	129	0.113333	129	-0.0633333
130	0.233333	130	0.29	130	0.423333	130	0.313333	130	-0.246667	130	-0.473333
131	-0.13	131	-0.576667	131	0.446667	131	-3.27	131	0.543333	131	-0.723333
132	-0.296667	132	-1.39333	132	-0.366667	132	0.66	132	-0.14	132	-0.606667
133	0.16	133	0.0133333	133	-1.83667	133	-0.77	133	-1.33333	133	-0.67
134	0.0333333	134	0.226667	134	-0.656667	134	0.166667	134	-0.0966667	134	-1.94667
135	0.0433333	135	-0.653333	135	-0.04	135	0.203333	135	0.403333	135	-0.973333
136	0.293333	136	0.126667	136	0.24	136	-1.24	136	0.243333	136	-0.34
137	-0.26	137	-0.0733333	137	0.713333	137	0.0133333	137	-0.16	137	-0.593333
138	-0.443333	138	0.0933333	138	0.726667	138	-1.19333	138	-0.213333	138	-0.773333
139	-0.34	139	0.473333	139	-1.95333	139	-0.31	139	-0.173333	139	-0.333333
140	-0.0733333	140	-0.363333	140	-0.356667	140	-0.17	140	0.19	140	-0.37
141	-0.103333	141	-0.916667	141	0.0433333	141	0.26	141	-0.28	141	0.243333
142	-0.216667	142	-0.37	142	0.266667	142	-0.573333	142	0.713333	142	-0.196667
143	-0.236667	143	-0.356667	143	0.486667	143	-2.35667	143	-1.16	143	-0.84
144	-0.68	144	0.486667	144	0.123333	144	-0.2	144	-0.0766667	144	-0.87
145	-0.503333	145	0.206667	145	0.49	145	0.813333	145	-0.463333	145	-0.396667
146	0.176667	146	-1.07667	146	0.276667	146	-0.5	146	-0.3	146	-0.0466667
147	-0.34	147	-3.12667	147	0.36	147	-0.57	147	-0.323333	147	-0.89
148	0.0566667	148	0.12	148	0.613333	148	-2.88	148	-0.14	148	-0.966667
149	-0.503333	149	0.243333	149	0.603333	149	-0.433333	149	-0.16	149	-0.693333
150	-0.16	150	-0.446667	150	-0.276667	150	-0.35	150	0.346667	150	-1.21
151	0.27	151	-0.213333	151	-1.36667	151	-0.223333	151	0.286667	151	-1.67667
152	-0.186667	152	-0.56	152	0.0166667	152	-0.393333	152	-0.73	152	-0.556667
153	0.00666667	153	0.303333	153	-0.263333	153	-0.313333	153	-0.193333	153	-1.95333
154	-0.52	154	0.0333333	154	-0.75	154	-0.346667	154	-2.41
155	0.0633333	155	0.0233333	155	0.01	155	0.256667	155	0.246667
156	-0.266667	156	-1.29	156	-0.55	156	-0.4	156	-0.326667
157	-0.106667	157	-1.04	157	0.07	157	0.143333	157	-0.3
158	0.133333	158	0.28	158	0.38	158	-0.45	158	-0.4
159	-0.186667	159	-0.2	159	0.00333333	159	-0.84	159	0
160	0.406667	160	0.28	160	-1.56333	160	-0.356667	160	-0.746667
161	0.0233333	161	-0.666667	161	-0.0166667	161	-0.433333	161	0.606667
162	-0.566667	162	-0.88	162	-0.41	162	-0.69	162	0.233333
163	-0.0333333	163	0.29	163	0.0466667	163	-0.47	163	0.04
164	0.0733333	164	-0.0633333	164	-0.686667	164	-0.0733333	164	-1.03667
165	-0.163333	165	0.166667	165	-0.42	165	-0.576667	165	-0.12
166	-0.05	166	-0.216667	166	0.3	166	-1.43667	166	0.263333
167	-0.0266667	167	-0.0266667	167	-0.646667	167	-1.94667	167	-0.343333
168	-0.133333	168	-0.06	168	-0.56	168	-1.19667	168	0.04
169	0.203333	169	-0.25	169	-2.98667	169	-0.416667	169	-0.176667
170	0.113333	170	0.0366667	170	-0.96	170	-1.71667	170	-0.696667
171	-0.273333	171	0.7	171	0.0766667	171	-0.356667	171	0.183333
172	0.286667	172	0.13	172	-0.603333	172	-0.98	172	0.0333333
173	-0.48	173	-0.35	173	-0.27	173	-0.433333	173	-0.143333
174	-0.286667	174	0.136667	174	-0.41	174	0.22	174	-1.10333
175	-0.323333	175	0.233333	175	0.01	175	-0.563333	175	-3.94333
176	-0.68	176	-0.323333	176	0.586667	176	0.613333	176	-0.356667
177	-0.486667	177	-0.403333	177	-0.446667	177	0.15	177	-0.0866667
178	0.296667	178	-0.05	178	0.37	178	-0.306667	178	-0.603333
179	-0.0633333	179	0.236667	179	0.06	179	-0.586667	179	0.616667
180	0.0333333	180	-0.273333	180	-1.00667	180	-0.29	180	-0.74
181	-0.09	181	0.436667	181	0.466667	181	-0.876667	181	-1.51333
182	-0.513333	182	0.16	182	0.816667	182	0.656667	182	0.283333
183	0.25	183	-0.42	183	0.14	183	-0.41	183	-0.713333
184	0.0433333	184	-0.0933333	184	-0.62	184	0.593333	184	0.103333
185	0.223333	185	-0.0433333	185	-0.456667	185	-0.88	185	0.383333
186	-0.0633333	186	0.05	186	0.35	186	-1.64333	186	0.04
187	0.0333333	187	-0.74	187	-0.03	187	-1.09667	187	-0.413333
188	0.01	188	0.153333	188	-0.363333	188	0.426667	188	0.346667
189	-0.0666667	189	0.17	189	-0.0533333	189	0.456667	189	0.43
190	-0.216667	190	-0.276667	190	0.83	190	-0.193333	190	-0.12
191	0.06	191	-0.366667	191	-0.19	191	-0.893333	191	-0.433333
192	0.713333	192	0.0333333	192	0.0933333	192	-0.203333	192	-0.0866667
193	-0.46	193	-0.06	193	-0.37	193	-0.0366667	193	-0.423333
194	-0.403333	194	0.176667	194	0.273333	194	0.103333	194	-0.42
195	0.0533333	195	0.393333	195	-0.3	195	0.13	195	0.0366667
196	0.136667	196	-0.0666667	196	0.0333333	196	0.06	196	-0.263333
197	-0.0266667	197	-0.326667	197	-0.506667	197	-0.596667	197	-0.256667
198	-0.37	198	0.26	198	0.1	198	-0.423333	198	-0.106667
199	-0.24	199	-1.07333	199	0.143333	199	-0.6	199	-0.41
200	-0.366667	200	0.02	200	-0.673333	200	-0.17	200	0.0866667
201	-0.206667
202	0.0133333
203	0.236667
204	-0.0566667
205	-0.473333
206	0.0466667
207	-0.00666667
208	0.373333
209	-0.376667
210	0.00333333
211	-0.0233333
212	1.39333
213	-0.113333
214	-0.186667
215	-0.0466667
216	0.506667
217	0.04
218	-0.41
219	0.0133333
220	-0.126667
221	0.106667
222	-0.0933333
223	-0.173333
224	-1.11
225	0.11
226	-0.0933333
227	-0.56
228	-0.0866667
229	-0.356667
230	0.34
231	0.13
232	0.166667
233	-0.2
234	-0.21
235	-0.26
236	-0.31
237	0.14
238	0.07
239	0.68
240	-0.293333
241	0.106667
242	0.0133333
243	-0.0766667
244	0.173333
245	-0.206667
246	-0.136667
247	-0.37
248	-0.0933333
249	-0.16
250	0.32
251	-0.433333
252	-0.273333
253	-0.283333
254	0.0233333
255	0.08
256	0.44
257	-0.0633333
258	0.146667
259	-0.15
260	-0.02
261	0.406667
262	-0.313333
263	-0.0866667
264	-0.236667
265	0.0266667
266	-0.0233333
267	0.153333
268	-0.416667
269	-0.173333
270	-0.443333
271	-0.31
272	-0.0466667
273	0.00666667
274	-0.176667
275	0.19
276	0.386667
277	0.28
278	-0.153333
279	0.146667
280	0.373333
281	0.543333
282	-0.46
283	-0.0866667
284	0.0466667
285	-0.313333
286	0.0866667
287	0.0766667
288	0.213333
289	0.183333
290	-0.476667
291	-0.556667
292	0.39
293	-0.263333
294	-0.0633333
295	-0.153333
296	0.196667
297	-0.526667
298	0.296667
299	0.00333333
300	0.0133333
301	-0.0466667
302	-0.153333
303	-0.383333
304	0.143333
305	-0.34
306	-0.09
307	-0.07
308	-0.0233333
309	0.0666667
310	-0.136667
311	0.133333
312	0.0466667
313	-0.0733333
314	0.376667
315	0.31
316	0.05
317	0.33
318	0.08
319	0.156667
320	-0.03
321	0.0233333
322	-0.193333
323	-0.19
324	-0.876667
325	0.21
326	-0.19
327	-0.14
328	-0.23
329	-0.0566667
330	0.16
331	0.333333
332	-0.413333
333	-0.216667
334	0.283333
335	0.1
336	-0.463333
337	-0.816667
338	0.0466667
339	0.12
340	-0.153333
341	-0.4
342	-0.01
343	-1.06333
344	-0.273333
345	0.22
346	0.0233333
347	0.03
348	-0.183333
349	-0.173333
350	-0.03
351	0.0733333
352	-0.0633333
353	-0.376667
354	-0.146667
355	0.0433333
356	0.0766667
357	0.28
358	0.556667
359	0.286667
360	1.04667
361	-0.103333
362	-0.14
363	0.0266667
364	-0.0733333
365	-0.243333
366	-0.14
367	0.42
368	-0.266667
369	-0.05
370	-0.333333
371	-0.546667
372	0.0633333
373	-0.193333
374	-0.0466667
375	-0.636667
376	0.416667
377	-0.393333
378	-0.0733333
379	0.17
380	0.0766667
381	0.0433333
382	0.136667
383	0.0333333
384	-0.01
385	-0.153333
386	-0.176667
387	0.0566667
388	-0.16
389	-0.113333
390	-0.113333
391	0.72
392	-0.376667
393	0.173333
394	0.03
395	-0.163333
396	-0.08
397	-0.243333
398	-0.256667
399	0.0833333
400	-0.363333

## Sheet: Fig4D.panel2
	box1		box2		box3		box4		box5		box6
1	-0.213333	1	-1.33333	1	-3.70667	1	-1.36	1	-1.46667	1	-1.46667
2	0.0866667	2	-0.356667	2	-1.36333	2	-1.46667	2	-2.42	2	-2.16667
3	-0.0866667	3	-1.07333	3	-0.106667	3	-2.31667	3	-1.16333	3	-3.70667
4	-0.01	4	-0.773333	4	-1.34	4	-0.57	4	-2.7	4	-1.79
5	0.0466667	5	-1.94667	5	-0.816667	5	-2.88	5	-3.70667	5	-2.97333
6	-0.22	6	-0.16	6	-1.56333	6	-1.94667	6	-2.02	6	-1.58
7	-0.376667	7	-1.42	7	-2.26	7	-0.356667	7	-0.45	7	-1.23
8	-0.503333	8	-0.136667	8	-0.656667	8	-1.09667	8	-1.07333	8	-2.02
9	-0.00666667	9	-0.54	9	-1.95333	9	-1.95333	9	0.3	9	-2.26
10	-0.59	10	0.376667	10	-0.356667	10	-1.56667	10	-0.966667	10	-1.89667
11	0.0933333	11	-0.643333	11	0.123333	11	-2.34667	11	-0.916667	11	-2.32333
12	-0.336667	12	-0.746667	12	-0.56	12	-2.32333	12	-0.383333	12	-0.756667
13	-0.0166667	13	-0.18	13	-0.19	13	-0.836667	13	-0.783333	13	-1.62667
14	-0.183333			14	-0.19	14	-1.36333	14	-1.33333	14	-1.46333
15	-0.643333			15	-0.27	15	-0.656667	15	0.403333	15	-1.56333
16	-0.0733333			16	-0.21	16	-1.58	16	-1.16	16	-0.896667
17	-0.52			17	-0.52	17	-0.253333	17	-0.193333	17	-0.22
18	-0.16			18	-1.67	18	-0.45	18	-0.356667	18	-1.82333
19	-0.593333			19	-0.39	19	-0.26	19	-1.51333	19	-0.95
20	-0.19			20	-0.863333	20	-0.583333	20	-1.62667	20	-0.803333
21	-0.253333			21	0.51	21	-0.53	21	-0.38	21	-0.823333
22	0.0133333			22	-0.243333	22	-3.48667	22	-0.42	22	-0.47
23	-0.68			23	-0.153333	23	-0.823333	23	-0.366667	23	-0.853333
24	-0.54			24	0.123333	24	-1.23	24	-0.383333	24	-1.94667
25	0.01			25	0.116667	25	-0.206667	25	0.0133333	25	-0.973333
26	-0.2			26	0.01	26	-1.71333	26	-0.76	26	-1.95333
27	-0.116667			27	-0.163333	27	-1.56667	27	-0.22
28	-0.06			28	0.08	28	-0.24	28	-0.48
29	0.103333			29	-0.516667	29	-0.163333	29	-0.116667
30	-0.0966667			30	-0.76	30	-0.163333	30	-0.18
31	-0.14			31	-0.216667	31	-0.3	31	-0.01
32	-0.283333			32	-0.396667	32	-0.853333	32	-0.376667
33	-0.193333			33	-0.686667	33	-0.04	33	-0.75
34	-0.546667			34	-0.136667	34	-0.653333	34	-0.693333
35	-0.39			35	-1.07333	35	0.45	35	-1.82333
36	-0.116667			36	0.113333	36	-0.803333	36	-0.603333
37	-0.336667			37	-0.253333	37	0.0266667	37	-0.4
38	-0.853333			38	-0.73	38	0.0433333	38	-0.506667
39	0.31			39	0.0333333	39	-0.393333	39	0.0833333
40	-0.146667			40	-1.16333	40	-0.943333
41	-0.253333			41	-0.273333	41	-0.336667
42	-1.16333			42	-0.136667	42	-1.16333
43	-0.503333			43	-0.503333	43	0.426667
44	0.06			44	-0.47	44	-0.47
45	-0.193333			45	-0.06	45	-1.42
46	-0.336667			46	-0.4	46	0.14
47	-0.633333			47	-0.593333	47	-0.94
48	-0.106667			48	0.103333	48	-0.396667
49	-0.53			49	-0.853333	49	-0.37
50	-0.0533333			50	-0.583333	50	-0.46
51	-0.6			51	-0.35	51	-0.546667
52	-0.77			52	-0.33	52	0.126667
53	-0.636667			53	0.14	53	-2.97333
54	-0.0133333			54	-0.0766667	54	-0.966667
55	-0.223333			55	-0.46	55	-0.443333
56	-1.10333			56	-0.543333	56	-0.236667
57	-0.193333			57	-0.653333	57	-0.923333
58	-0.46			58	-0.946667	58	-0.0366667
59	-0.603333			59	-0.803333	59	0.0233333
60	0.133333			60	-0.796667	60	-0.09
61	-0.223333			61	-0.756667	61	-0.606667
62	-0.0433333			62	0.52	62	0.116667
63	0.133333			63	-0.546667	63	-0.31
64	-0.0833333			64	-1.29	64	0.153333
65	-0.27			65	-0.163333	65	-1.59333
66	-0.306667			66	-0.59	66	-0.246667
67	-0.27			67	-0.546667	67	-0.703333
68	-0.2			68	0.0133333	68	-0.583333
69	-0.246667			69	-0.0733333	69	-0.193333
70	-0.153333			70	-0.803333	70	-0.733333
71	-0.33			71	-0.37	71	-0.253333
72	-0.0933333			72	-1.82333	72	-0.243333
73	0.05			73	-0.803333	73	-0.56
74	-0.273333			74	-0.26	74	-1.35
75	0.14			75	-1.47333	75	-0.316667
76	-0.163333			76	-0.606667	76	-0.22
77	-0.116667			77	-0.583333	77	0.52
78	0.0233333			78	-0.913333	78	-0.796667
79	-0.623333			79	0.08	79	-0.47
80	-0.473333			80	-0.41	80	-0.503333
81	-0.283333			81	-1.62667	81	-0.58
82	0.863333			82	-0.18	82	-1.46
83	-1.07333			83	-0.3	83	-0.546667
84	-0.243333			84	-1.94667	84	-0.313333
85	-0.516667			85	-2.31667	85	-1.89667
86	-0.623333			86	-1.35333	86	-0.27
87	-0.08			87	-0.78	87	-0.0866667
88	-0.393333			88	0.0433333	88	-0.383333
89	0.05			89	-1.09667	89	-0.0333333
90	-0.763333			90	-2.19667	90	-0.873333
91	0.163333			91	-1.46333	91	-0.48
92	-0.163333			92	-0.163333	92	-0.78
93	0.0233333			93	-1.96333	93	-0.46
94	-0.396667			94	-1.36	94	-0.193333
95	-0.0733333			95	-1.71333	95	-0.243333
96	-0.243333			96	-0.94	96	-0.54
97	-1.96333			97	-0.633333	97	-0.746667
98	0.01					98	-0.47
99	0.01					99	-0.763333
100	-1.14333					100	-1.74667
101	-0.19					101	-0.123333
102	-0.18					102	-1.84667
103	-0.31					103	-0.413333
104	-0.48					104	-0.216667
105	-0.41					105	-0.0133333
106	-0.943333					106	-0.603333
107	-0.273333					107	-0.346667
108	-0.213333					108	-0.21
109	0.0866667					109	0.3
110	-0.0866667					110	0.113333
111	-0.01					111	0.226667
112	0.0466667					112	-2.91
113	-0.22					113	-0.253333
114	-0.376667					114	0.05
115	-0.503333					115	-0.22
116	-0.00666667					116	-1.34
117	-0.59					117	0.443333
118	0.0933333					118	-1.29
119	-0.336667					119	-1.15333
120	-0.0166667					120	-0.496667
121	-0.183333					121	-0.543333
122	-0.643333					122	-0.28
123	-0.0733333					123	-0.36
124	-0.52					124	-0.736667
125	-0.16					125	-0.4
126	-0.593333					126	-0.33
127	-0.19					127	-2.26
128	-0.253333					128	-0.736667
129	0.0133333					129	-0.803333
130	-0.68					130	-0.123333
131	-0.54					131	-0.536667
132	0.01					132	-0.623333
133	-0.2					133	-1.62667
134	-0.116667					134	-0.443333
135	-0.06					135	-0.296667
136	0.103333					136	0.636667
137	-0.0966667					137	-0.643333
138	-0.14					138	-0.946667
139	-0.283333					139	0.0933333
140	-0.193333					140	-0.253333
141	-0.546667					141	-0.193333
142	-0.39					142	-0.103333
143	-0.116667					143	-0.286667
144	-0.336667					144	-0.583333
145	-0.853333					145	0.153333
146	0.31					146	-0.95
147	-0.146667					147	-0.61
148	-0.253333					148	-0.593333
149	-1.16333					149	-1.11
150	-0.503333					150	-0.266667
151	0.06					151	-2.14
152	-0.193333					152	-1.77667
153	-0.336667					153	-0.746667
154	-0.633333					154	0.376667
155	-0.106667					155	-2.79
156	-0.53					156	-0.0566667
157	-0.0533333					157	0.03
158	-0.6					158	-0.0333333
159	-0.77					159	-0.336667
160	-0.636667					160	-1.82333
161	-0.0133333					161	-2.16667
162	-0.223333					162	-0.163333
163	-1.10333					163	-0.816667
164	-0.193333					164	0.08
165	-0.46					165	-0.75
166	-0.603333					166	-0.333333
167	0.133333					167	-0.23
168	-0.223333					168	-0.183333
169	-0.0433333					169	-0.223333
170	0.133333					170	-0.04
171	-0.0833333					171	-1.01667
172	-0.27					172	-1.67
173	-0.306667					173	-0.35
174	-0.27					174	-0.146667
175	-0.2					175	-0.23
176	-0.246667					176	-0.84
177	-0.153333					177	-0.62
178	-0.33					178	-0.773333
179	-0.0933333					179	-0.476667
180	0.05					180	-0.38
181	-0.273333					181	-0.503333
182	0.14					182	-0.01
183	-0.163333					183	-0.463333
184	-0.116667					184	-0.783333
185	0.0233333					185	0.04
186	-0.623333
187	-0.473333
188	-0.283333
189	0.863333
190	-1.07333
191	-0.243333
192	-0.516667
193	-0.623333
194	-0.08
195	-0.393333
196	0.05
197	-0.763333
198	0.163333
199	-0.163333
200	0.0233333
201	-0.396667
202	-0.0733333
203	-0.243333
204	-1.96333
205	0.01
206	0.01
207	-1.14333
208	-0.19
209	-0.18
210	-0.31
211	-0.48
212	-0.41
213	-0.943333
214	-0.273333
215	-0.213333
216	0.0866667
217	-0.0866667
218	-0.01
219	0.0466667
220	-0.22
221	-0.376667
222	-0.503333
223	-0.00666667
224	-0.59
225	0.0933333
226	-0.336667
227	-0.0166667
228	-0.183333
229	-0.643333
230	-0.0733333
231	-0.52
232	-0.16
233	-0.593333
234	-0.19
235	-0.253333
236	0.0133333
237	-0.68
238	-0.54
239	0.01
240	-0.2
241	-0.116667
242	-0.06
243	0.103333
244	-0.0966667
245	-0.14
246	-0.283333
247	-0.193333
248	-0.546667
249	-0.39
250	-0.116667
251	-0.336667
252	-0.853333
253	0.31
254	-0.146667
255	-0.253333
256	-1.16333
257	-0.503333
258	0.06
259	-0.193333
260	-0.336667
261	-0.633333
262	-0.106667
263	-0.53
264	-0.0533333
265	-0.6
266	-0.77
267	-0.636667
268	-0.0133333
269	-0.223333
270	-1.10333
271	-0.193333
272	-0.46
273	-0.603333
274	0.133333
275	-0.223333
276	-0.0433333
277	0.133333
278	-0.0833333
279	-0.27
280	-0.306667
281	-0.27
282	-0.2
283	-0.246667
284	-0.153333
285	-0.33
286	-0.0933333
287	0.05
288	-0.273333
289	0.14
290	-0.163333
291	-0.116667
292	0.0233333
293	-0.623333
294	-0.473333
295	-0.283333
296	0.863333
297	-1.07333
298	-0.243333
299	-0.516667
300	-0.623333
301	-0.08
302	-0.393333
303	0.05
304	-0.763333
305	0.163333
306	-0.163333
307	0.0233333
308	-0.396667
309	-0.0733333
310	-0.243333
311	-1.96333
312	0.01
313	0.01
314	-1.14333
315	-0.19
316	-0.18
317	-0.31
318	-0.48
319	-0.41
320	-0.943333
321	-0.273333
322	-0.31
323	0.163333
324	-0.106667
325	-0.623333
326	-0.246667
327	-0.593333
328	-0.01
329	-0.163333
330	0.05
331	0.0233333
332	0.01
333	0.0933333
334	-0.376667
335	-0.193333
336	-0.283333
337	0.863333
338	-0.393333
339	0.133333
340	-0.546667
341	-0.116667
342	-0.27
343	-0.0866667
344	-0.2
345	-0.08
346	-0.0966667
347	-0.54
348	-0.19
349	-1.16333
350	-0.643333
351	-1.10333
352	-0.943333
353	0.31
354	-0.223333
355	-0.46
356	-0.336667
357	-0.06
358	-0.336667
359	-0.516667
360	-0.39
361	-0.603333
362	0.14
363	-0.183333
364	-0.33
365	-0.243333
366	-0.633333
367	-0.473333
368	-0.0733333
369	-0.22
370	-0.48
371	-0.27
372	-0.19
373	0.01
374	-0.396667
375	-0.193333
376	-0.273333
377	-0.00666667
378	-0.853333
379	0.0233333
380	-0.14
381	-0.243333
382	-0.41
383	-0.153333
384	-0.253333
385	-0.193333
386	-0.77
387	-0.18
388	0.103333
389	-0.503333
390	-0.0533333
391	0.133333
392	-0.53
393	-0.116667
394	-0.273333
395	-0.16
396	-0.68
397	-0.213333
398	-0.763333
399	-0.306667
400	-0.283333

## Sheet: Fig5B
	violin1		violin2
1	2.62667	1	0.15
2	0.1	2	0.226667
3	1.09333	3	-0.116667
4	1.74667	4	0.18
5	1.21	5	-0.0433333
6	2.96333	6	-0.0433333
7	0.89	7	0.0133333
8	3.83333	8	0.18
9	1.52667	9	-0.09
10	1.94333	10	-0.3
11	0.23	11	0.0666667
12	0.576667	12	0.213333
13	0.243333	13	0.2
14	1.89	14	0.22
15	0.47	15	0.0333333
16	0.38	16	0.0933333
17	-0.12	17	-0.06
18	0.613333	18	0.0633333
19	1.11667	19	-0.0766667
20	0.523333	20	0.116667
21	0.44	21	0.12
22	0.263333	22	0.00333333
23	0.423333	23	0.0333333
24	0.0533333	24	-0.103333
25	-0.466667	25	0.113333
26	-0.576667	26	0.123333
27	-0.223333	27	-0.0166667
28	1.18667	28	0.0466667
29	-0.0666667	29	0.0233333
30	1.12333	30	-0.0266667
31	-0.153333	31	0.00666667
32	0.716667	32	0.08
33	0.44	33	-0.39
34	0.956667	34	-0.126667
35	1.01	35	-0.0666667
36	-0.44	36	0.0466667
37	1.97667	37	-0.0133333
38	0.366667	38	-0.09
39	-1.20667	39	0
40	0.77	40	0.47
41	0.0966667	41	0.11
42	-0.72	42	-0.0666667
43	-0.396667	43	-0.233333
44	0.826667	44	0.38
45	0.37	45	0.13
46	0.233333	46	0.196667
47	1.40333	47	-0.1
48	0.58	48	-0.00333333
49	0.9	49	0.0766667
50	0.0933333	50	0.106667
51	0.443333	51	0.01
52	-0.326667	52	-0.0266667
53	1.40667	53	-0.17
54	1.10667	54	-0.0133333
55	0.726667	55	0.0333333
56	0.763333	56	0.0166667
57	-0.08	57	0.0933333
58	0.283333	58	0.133333
59	-0.366667	59	0.0233333
60	0.13	60	0.02
61	1.19333	61	-0.06
62	-0.2	62	-0.0166667
63	-0.81	63	-0.283333
64	0.28	64	0.173333
65	0.676667	65	0.14
66	-0.373333	66	0.363333
67	-0.02	67	0.156667
68	0.0933333	68	0.12
69	0.193333	69	0.236667
70	1.40667	70	-0.5
71	1.15667	71	0.0966667
72	1.69	72	0.08
73	1.46	73	0.0866667
		74	0.28
		75	-0.326667
		76	0.08
		77	-0.0166667
		78	0.02
		79	-0.856667
		80	0.07
		81	-0.103333
		82	-0.0766667
		83	0.0933333
		84	0.17
		85	-0.00666667
		86	-0.03
		87	0.106667
		88	0.126667
		89	-0.613333
		90	0.166667
		91	0.133333
		92	0.196667
		93	0.116667
		94	-0.11
		95	-0.563333
		96	0.0133333
		97	0
		98	0.01
		99	0.106667
		100	-0.0866667
		101	0.126667
		102	0.233333
		103	-0.0166667
		104	0.0633333
		105	0.0866667
		106	-0.18
		107	0.03
		108	0.0366667
		109	0.103333
		110	0.126667
		111	0.0466667
		112	0.0433333
		113	0.0266667
		114	0.216667
		115	-0.206667
		116	-0.0466667
		117	-0.21
		118	-0.14
		119	0.15
		120	-0.08
		121	-0.04
		122	-0.0266667
		123	-0.12
		124	-0.27
		125	0.156667
		126	-0.16
		127	-0.103333
		128	-0.02
		129	0.08
		130	0.183333
		131	0.0333333
		132	0.0333333
		133	-0.186667
		134	-0.00333333
		135	-0.113333
		136	-0.173333
		137	-0.02
		138	-0.0533333
		139	0.116667
		140	-0.00666667
		141	-0.0166667
		142	-0.0233333
		143	-0.123333
		144	-0.0233333
		145	-0.0266667
		146	0.0833333
		147	0.0233333
		148	-0.12
		149	0.15
		150	0.00666667
		151	-0.0133333
		152	0.26
		153	-0.0833333

## Sheet: Fig5E
	box1		box2		box3		box4		box5		box6
1	0.00894815	1	-0.0209423	1	0.0084321	1	0.143664	1	-0.029247	1	0.00945086
2	0.141397	2	0.0394365	2	-0.0371792	2	-0.00965376	2	0.0485961	2	-0.0156924
3	0.00521264	3	-0.00190214	3	0.0157806	3	-0.0869833	3	-0.0802395	3	-0.071969
4	0.0174122	4	-0.0825903	4	0.115106	4	0.113824	4	0.441448	4	0.417504
5	1.01541	5	0.294778	5	-0.00579396	5	-0.0276551	5	-0.0131998	5	-0.0104883
6	-0.0488436	6	-0.0717265	6	-0.0705415	6	0.0674881	6	-0.0300295	6	0.0131657
7	0.104665	7	0.120719	7	0.011179	7	0.0404648	7	0.0069662	7	0.01229
8	0.296286	8	-0.0461731	8	-0.0881907	8	0.00309361	8	-0.220437	8	0.0569236
9	0.498555	9	0.15905	9	0.146915	9	0.186733	9	0.988556	9	-0.0818886
10	0.40203	10	0.490244	10	-0.031659	10	-0.0119594	10	-0.0281784	10	-0.0413618
11	-0.0475862	11	-0.127444	11	-0.0646237	11	-0.109272	11	0.139817	11	-0.183321
12	-0.0580961	12	-0.0339421	12	-0.0829076	12	-0.303089	12	0.181453	12	0.102547
13	0.03672	13	-0.158105	13	-0.0805254	13	-0.175126	13	-0.0445584	13	0.0397155
14	0.350407	14	0.0399006	14	-0.156982	14	-0.0324887	14	0.0108643	14	-0.00190214
15	-0.000162108	15	-0.00763455	15	-0.0645224	15	-0.0846289	15	0.508784	15	0.223847
16	0.215156	16	0.102612	16	-0.176135	16	-0.385998	16	-0.030158	16	-0.017632
17	0.0562844	17	-0.0412017	17	-0.0160866	17	-0.0232352	17	0.060999	17	-0.10523
18	0.121055	18	0.27903	18	-0.136976	18	0.102412	18	-0.167245	18	-0.525326
19	0.16013	19	-0.141683	19	-0.0568047	19	0.116839	19	-0.143474	19	0.350841
20	-0.117675	20	-0.0825007	20	0.309157	20	-0.158975	20	-0.143375	20	0.0218303
21	0.127899	21	-0.0758005	21	0.252031	21	0.0382427	21	-0.0747586	21	-0.148304
22	-0.0126422	22	-0.037695	22	0.0244532	22	0.0390121	22	0.0596782	22	0.0683475
23	0.147547	23	0.0845256	23	-0.103208	23	-0.109111	23	0.00575886	23	0.079616
24	-0.01744	24	0.0352285	24	1.18683	24	-0.418529	24	0.115703	24	0.0775006
25	0.0721267	25	0.170701	25	-0.184137	25	-0.0525192	25	-0.243592	25	-0.0935549
26	-0.0202466	26	-0.0621749	26	-0.177021	26	0.108435	26	NA	26	NA
27	0.195029	27	0.198808	27	-0.00938051	27	-0.00566636	27	-0.00564219	27	0.0767186
28	0.264406	28	0.297069	28	0.256729	28	0.220098	28	-0.17619	28	-0.130164
29	-0.0980177	29	0.121856	29	0.0337497	29	-0.153974	29	0.00104896	29	-0.00731824
30	0.0890558	30	0.18029	30	0.0538478	30	0.0231524	30	0.000195457	30	-0.000953395
31	0.289416	31	0.27336	31	-0.0346633	31	0.00639903	31	-0.03604	31	0.127307
32	0.00198726	32	-0.0307751	32	0.0589403	32	0.0289665	32	-0.0186745	32	-0.0141921
33	0.205189	33	0.0350815	33	0.19011	33	0.0815245	33	0.245259	33	0.0260818
34	-0.0501556	34	0.0706276	34	0.01793	34	-0.0649003	34	-0.0126654	34	-0.0251918
35	0.0591777	35	-0.0333374	35	0.121805	35	-0.0605028	35	-0.160771	35	0.183429
36	0.0808026	36	0.0754038	36	-0.0708174	36	-0.184772	36	-0.137895	36	0.0200777
37	1.47282	37	0.447748	37	-0.169442	37	0.0149495	37	-0.0845213	37	0.158135
38	-0.0322827	38	0.146607	38	0.0281078	38	-0.0270383	38	-0.120505	38	0.105742
39	-0.136022	39	0.00820283	39	0.367987	39	-0.0629861	39	0.586772	39	0.0283584
40	0.00971204	40	-0.00942307	40	-0.0105881	40	-0.023816	40	-0.183065	40	0.0487871
41	0.528577	41	-0.0751687	41	-0.0461619	41	-0.290914	41	0.257732	41	0.151316
42	-0.0268307	42	-0.033454	42	0.00283456	42	-0.217225	42	0.261186	42	0.0230992
43	0.207271	43	0.611597	43	0.0798979	43	-0.0571589	43	-0.130708	43	0.0910262
44	-0.0732011	44	-0.0588597	44	-0.0144935	44	-0.152019	44	-0.261584	44	-0.177535
45	0.099748	45	0.167863	45	-0.120237	45	-0.199167	45	0.0237227	45	0.147542
46	0.99183	46	0.715544	46	0.0274402	46	0.0151515	46	0.0147531	46	-0.0196581
47	-0.0157182	47	0.316935	47	0.0684842	47	0.0293164	47	0.29758	47	0.119536
48	0.121595	48	-0.580016	48	0.0333223	48	-0.198698	48	0.762275	48	0.511988
49	-0.00255432	49	0.0267853	49	0.629361	49	0.324882	49	-0.000711007	49	0.00200043
50	0.393969	50	0.0967925	50	-0.00200314	50	-0.0775806	50	0.0843356	50	0.0865079
51	0.135748	51	0.0989727	51	0.414031	51	0.241423	51	-0.088338	51	-0.0218594
52	-0.105074	52	-0.0420974	52	0.188529	52	0.17266	52	-0.0115147	52	-0.00904333
53	0.0152151	53	0.182038	53	0.0563138	53	0.0329351	53	-0.112363	53	-0.2176
54	0.13005	54	-0.140351	54	0.00427549	54	-0.0522098	54	-0.029965	54	0.0505289
55	0.219613	55	0.173814	55	0.279473	55	-0.507883	55	-0.0558056	55	-0.0631132
56	0.0558596	56	-0.0258079	56	0.378284	56	0.166755	56	-0.00891579	56	-0.015299
57	0.185549	57	0.0652042	57	0.233516	57	0.0281757	57	-0.0118518	57	-0.0120919
58	-0.0415502	58	0.0305424	58	0.0151012	58	-0.0657462	58	-0.00586097	58	-0.0230456
59	0.269835	59	0.571897	59	-0.131509	59	-0.0335885	59	0.00671756	59	0.185011
60	-0.0553094	60	-0.225984	60	0.500129	60	0.326908	60	-0.352113	60	0.242362
61	0.174512	61	0.156859	61	0.0546118	61	0.204764	61	0.525999	61	0.510908
62	-0.0145873	62	-0.0125224	62	0.0589457	62	0.0539642	62	0.668509	62	0.535258
63	-0.0801049	63	0.0770705	63	0.00677647	63	-0.0798953	63	0.150851	63	0.109788
64	-0.0593868	64	0.104789	64	0.171761	64	-0.00953587	64	-0.0158382	64	-0.00592953
65	-0.0449861	65	0.0421439	65	-0.0207469	65	-0.0176948	65	-0.0152581	65	-0.0192273
66	-0.00425749	66	-0.00152133	66	-0.0682734	66	0.00748	66	-0.0273505	66	-0.0155267
67	0.371702	67	-0.437062	67	0.185093	67	-0.0604677	67	0.153718	67	-0.102158
68	-0.00178429	68	0.010002	68	0.166987	68	-0.202632	68	-0.0946477	68	-0.0180006
69	0.346862	69	0.179844	69	0.124751	69	0.183671	69	-0.0120217	69	-0.0053051
70	0.082622	70	0.0137564	70	-0.00951433	70	0.0906878	70	-0.205237	70	0.336007
71	0.347548	71	-0.345821	71	0.178675	71	-0.0222867	71	-0.00731068	71	-0.00803095
72	0.0258034	72	-0.0704662	72	0.244562	72	-0.0123174	72	0.0268601	72	0.0120871
73	-0.0298078	73	-0.0308817	73	-0.0474939	73	-0.0220158	73	0.216688	73	-0.284537
				74	0.391319	74	0.669017	74	0.00150217	74	0.0399622
				75	-0.0795564	75	-0.0226254	75	-0.0190058	75	0.299708
				76	0.112637	76	0.741181	76	-0.0275756	76	-0.0222461
				77	-0.310058	77	0.0629658	77	-0.0271675	77	0.00493633
				78	-0.00323034	78	-0.00178447	78	0.283918	78	0.0800518
				79	0.270895	79	0.0377463	79	-0.0151618	79	-0.0154018
				80	-0.0247866	80	-0.0389267	80	-0.0191483	80	-0.0316747
								81	0.211355	81	0.271911
								82	-0.000840002	82	-0.00639445
								83	-0.00142194	83	0.0123943
								84	0.0849998	84	-0.00146921
								85	-0.159511	85	-0.0848178
								86	0.0711441	86	0.283477
								87	-0.0146219	87	-0.0121505
								88	0.00314744	88	-0.00323579
								89	0.00383434	89	0.0507815
								90	-0.00571448	90	-0.00890608
								91	-0.0274009	91	-0.0140938
								92	0.15522	92	0.0829558
								93	0.125082	93	0.163263
								94	NA	94	-0.00847198
								95	-0.0786519	95	-0.00827695
								96	-0.00599136	96	-0.00942307
								97	-0.0396881	97	-0.0154084
								98	0.312603	98	0.448778
								99	0.168712	99	-0.0682164
								100	0.0981578	100	-0.529371
								101	0.126306	101	0.14429
								102	-0.210443	102	0.0518444
								103	-0.080729	103	0.00390623
								104	-0.0476124	104	-0.0652387
								105	0.0208849	105	-0.0206997
								106	-0.0890412	106	0.0498653
								107	-0.119985	107	-0.016952
								108	-0.311263	108	-0.295463
								109	-0.0143875	109	-0.0210108
								110	0.00786861	110	-0.00513793
								111	-0.242275	111	0.127883
								112	0.109935	112	-0.0722622
								113	-0.0379905	113	0.118361
								114	-0.0124575	114	0.00195567
								115	-0.0161955	115	-0.0166757
								116	0.371094	116	0.421172
								117	0.00878264	117	-0.0770567
								118	-0.00551744	118	-0.00487206
								119	0.0532248	119	0.0540899
								120	0.0352244	120	0.0558412
								121	-0.0937521	121	-0.0855638
								122	0.167787	122	0.00359788
								123	-0.0322916	123	-0.0417567
								124	-0.127169	124	-0.437919
								125	-0.00571994	125	-0.00207194
								126	0.0818901	126	0.174331
								127	-0.0895532	127	-0.0755845
								128	0.247817	128	0.00890925
								129	0.0444109	129	0.00236036
								130	-0.115209	130	-0.0423304
								131	0.000359878	131	0.173914
								132	-0.0740959	132	-0.0215965
								133	0.0881533	133	-0.0797705
								134	-0.0299727	134	0.257327
								135	0.391162	135	0.425409
								136	-0.0278718	136	0.0650526
								137	-0.388675	137	-0.26862
								138	0.00100098	138	-0.0487842
								139	0.0997606	139	0.195738
								140	0.00560079	140	0.00192899
								141	-0.241963	141	0.0943093
								142	0.181849	142	0.226288
								143	-0.00528039	143	-0.00406684
								144	-0.0787066	144	-0.121247
								145	100.371	145	75.7356
								146	0.568159	146	0.139445
								147	0.0481252	147	-0.122173
								148	-0.0852076	148	-0.0967903
								149	0.00666316	149	0.014399
								150	-0.0540055	150	-0.00471034
								151	0.301686	151	0.0851485
								152	-0.13494	152	-0.156276
								153	-0.0418638	153	0.0505775
								154	0.00711576	154	-0.0279
								155	-0.143154	155	-0.0742067
								156	-0.12352	156	-0.178148
								157	-0.0027758	157	-0.0059674
								158	0.166706	158	0.171256
								159	NA	159	-0.00908885
								160	0.0108535	160	-8.63e-05
								161	0.164468	161	-0.143846
								162	0.180705	162	-0.145985
								163	-0.105791	163	0.139881
								164	0.89233	164	0.497056
								165	-0.033759	165	0.000674102
								166	0.000151758	166	-0.00647155
								167	-0.0331857	167	0.180913
								168	-0.183	168	-0.203507
								169	-0.00142194	169	-0.0107567
								170	0.0162032	170	0.0190251
								171	0.00929056	171	0.00559663
								172	-0.0182957	172	0.050072
								173	-0.202188	173	-0.102169
								174	0.00472117	174	0.00714058
								175	-0.071659	175	-0.122673
								176	6.31e-05	176	0.00253443
								177	-0.0447482	177	-0.0333491
								178	0.175817	178	0.059826
								179	0.00544086	179	-0.00708549
								180	-0.00930419	180	-0.0134775
								181	-0.156369	181	0.0274496
								182	0.0216983	182	-0.0121419
								183	-0.0826226	183	0.0153763
								184	0.0519484	184	-0.0754041
								185	-0.16989	185	-0.016419
								186	-0.074238	186	-0.102044
								187	-0.390124	187	-0.00638989
								188	0.00314744	188	0.000401953
								189	0.0754618	189	-0.196051
								190	-0.00836746	190	0.0277143
								191	0.167228	191	0.191987
								192	-0.193454	192	0.119757
								193	-0.00281775	193	-0.00708687
								194	-0.00431781	194	0.00700807
								195	0.0255837	195	0.0870782
								196	-0.00930719	196	-0.00954726
								197	-0.0446714	197	0.0247628
								198	0.32278	198	0.194289
								199	-0.0272021	199	-0.0244907
								200	-0.0278102	200	-0.117156
								201	0.684432	201	0.589291
								202	-0.203294	202	-0.180041
								203	0.0117444	203	0.0202289
								204	0.163036	204	0.321147
								205	0.607017	205	0.022213
								206	-0.126548	206	0.0328144
								207	-0.0839069	207	0.0676325
								208	0.00573171	208	-0.00257893
								209	-0.00299571	209	-0.00126935
								210	-0.0760819	210	0.162326
								211	-0.000339455	211	-0.000845742
								212	-0.0919294	212	-0.0627055
								213	-3.12e-05	213	-0.0137582
								214	-0.0664962	214	-0.133686
								215	0.0842537	215	0.133144
								216	1.28165	216	0.838362
								217	-0.253246	217	-0.113116
								218	0.0590302	218	-0.0168299
								219	-0.00197318	219	-0.0104883
								220	-0.0753096	220	-0.0479372
								221	0.00381455	221	-0.0133527
								222	-0.240831	222	-0.118873
								223	-0.138998	223	-0.175015
								224	0.0467678	224	0.19076
								225	-0.0373967	225	0.00459632
								226	-0.297914	226	-7.24043
								227	0.0087883	227	NA
								228	-0.0480152	228	-0.198419
								229	-0.0425398	229	-0.00995607
								230	0.035578	230	0.366665
								231	NA	231	NA
								232	0.162107	232	0.0154525
								233	-0.0680735	233	0.0384029
								234	0.00980326	234	0.257348
								235	-0.0105608	235	-0.0139925
								236	-0.00392229	236	-0.00144813
								237	-0.00370665	237	0.00238766
								238	-0.186967	238	-0.120981
								239	-0.140987	239	-0.104923
								240	-0.0171664	240	-0.0265012
								241	0.304424	241	0.134289
								242	0.099332	242	0.13628
								243	-0.0485526	243	0.0144867
								244	-0.0460394	244	-0.0502424
								245	0.400587	245	-0.0333907
								246	-0.0293669	246	-0.0325585
								247	-0.00299571	247	NA
								248	-0.075937	248	-0.0369751
								249	-0.0521432	249	-0.0732203
								250	-0.0060142	250	-0.00817307
								251	-0.0293752	251	-0.0370785
								252	0.581749	252	-0.0565459
								253	0.0332748	253	0.128584
								254	0.00246707	254	-0.0105298
								255	-0.0316684	255	0.0252062
								256	0.00507124	256	-0.024301
								257	-0.0571346	257	-0.0926008
								258	0.0502417	258	0.0737106
								259	NA	259	NA
								260	0.206597	260	0.0281665
								261	0.247516	261	0.115228
								262	-0.123125	262	-0.199484
								263	0.283775	263	0.0817876
								264	-0.00334126	264	0.00818046
								265	0.00326752	265	-0.00925883
								266	0.11865	266	-0.00196686
								267	-0.0116773	267	-0.0212521
								268	-0.0109678	268	-0.0312219
								269	0.234122	269	0.153442
								270	-0.000736547	270	-0.00711978
								271	-0.142432	271	-0.127647
								272	0.126177	272	0.315831
								273	-0.0639117	273	-0.016645
								274	-0.0306497	274	0.133969
								275	0.00379288	275	0.000361168
								276	-0.00599136	276	-0.00942307
								277	-0.112167	277	0.0510409
								278	0.13268	278	0.276286
								279	NA	279	NA
								280	-0.00370665	280	-0.00220195
								281	1.53484	281	0.600844
								282	0.396042	282	0.547734
								283	-0.0075651	283	-0.00485366
								284	-0.0219843	284	-0.0224645
								285	-0.0184406	285	0.0796011
								286	-0.00884453	286	-0.00908461
								287	-0.023007	287	0.0118946
								288	0.000220299	288	0.00245155
								289	0.0160164	289	-0.00647155
								290	-0.0075651	290	-0.0107567
								291	0.00456316	291	0.000660982
								292	-0.00249036	292	-0.100158
								293	-0.00142194	293	0.00104938
								294	-0.103317	294	0.0393294
								295	0.00771685	295	0.00289793
								296	0.00841969	296	0.0288355
								297	-0.00929006	297	-0.00657862
								298	-0.00299571	298	-0.00422455
								299	0.0281379	299	0.0256015
								300	0.278947	300	-0.240867
								301	-0.0248788	301	0.18908
								302	0.0103641	302	-0.181764
								303	-0.0125713	303	-0.0136123
								304	-0.00370665	304	0.0011554
								305	NA	305	NA
								306	0.00736829	306	-0.202616
								307	-0.177224	307	-0.0154359
								308	-0.245646	308	-0.55764
								309	0.0399133	309	-0.171109
								310	-0.303668	310	-0.000771419
								311	0.0305789	311	-0.0723153
								312	-0.285935	312	-0.190104
								313	0.260416	313	0.160882
								314	-0.00165916	314	-0.00485075
								315	0.00332167	315	-0.00601308
								316	-0.0836423	316	0.0148743
								317	-0.108545	317	-0.157634
								318	0.00459852	318	0.00884018
								319	0.0259385	319	0.00209183
								320	0.183502	320	0.313857
								321	0.0111345	321	-0.0842269
								322	-0.00580002	322	-0.00923173
								323	-0.0140107	323	-0.0203939
								324	-0.0199578	324	0.00424763
								325	-0.0170807	325	-0.0257553
								326	-0.441815	326	0.0985573
								327	-0.00599136	327	-0.00467482
								328	-0.00507452	328	-0.0135425
								329	-0.00657396	329	-0.00705415
								330	-0.018091	330	-0.0278883
								331	0.0102732	331	-0.0024933
								332	0.0193915	332	-0.0100899
								333	0.594909	333	0.315143
								334	-0.017321	334	0.00766455
								335	0.0162336	335	0.00714701
								336	0.000862765	336	-0.00256895
								337	-0.0215731	337	-0.0250048
								338	-0.022402	338	-0.0227435
								339	NA	339	-0.00618731
								340	0.0115753	340	-0.000951086
								341	-0.304674	341	-0.119097
								342	-0.0828179	342	-0.0360675
								343	-0.00370665	343	-0.00712361
								344	-0.0191113	344	-0.0233473
								345	0.00472117	345	-0.00190214
								346	-0.0723527	346	-0.0222196
								347	0.525595	347	0.433824
								348	0.718295	348	-0.208461
								349	NA	349	NA
								350	-0.0262997	350	-0.0265398
								351	-0.564452	351	-0.0964767
								352	0.00543215	352	-0.000951086
								353	-0.00702292	353	-0.0703411
								354	-0.177327	354	-0.0736108
								355	0.0629859	355	-0.229529
								356	-0.002356	356	0.0197248
								357	-0.0821088	357	0.0129649
								358	-0.000268166	358	-0.0066514
								359	-0.0117974	359	-0.0211321
								360	0.00786861	360	-0.0139925
								361	NA	361	-0.00161789
								362	NA	362	NA
								363	0.00227161	363	-0.00779411
								364	-0.00298101	364	-0.024602
								365	-0.0324054	365	0.0701315
								366	NA	366	-0.0035328
								367	-0.235872	367	0.146924
								368	0.115992	368	0.0770484
								369	0.22367	369	0.671251
								370	1.71572	370	0.493973
								371	0.285239	371	0.342452
								372	0.00385841	372	NA
								373	-0.145464	373	-0.158949
								374	0.0849843	374	-0.0723325
								375	-0.032201	375	-0.0318659
								376	-0.00789923	376	-0.00813931
								377	0.831779	377	0.442268
								378	-0.0354186	378	-0.0180233
								379	0.00543215	379	-0.0039026
								380	0.157362	380	-0.0849483
								381	-0.0284627	381	-0.0149978
								382	-0.00299571	382	-0.00323579
								383	-0.0193662	383	-0.0136151
								384	0.0292028	384	0.138109
								385	0.286486	385	0.0421231
								386	0.0257011	386	0.0136441
								387	-0.00518029	387	-0.008612
								388	0.18427	388	-0.0464967
								389	-0.0591818	389	0.0778676
								390	-0.267899	390	-0.171013
								391	0.0901022	391	0.0651716
								392	0.0366462	392	-0.1071
								393	-0.0236152	393	-0.0238553
								394	-0.0075651	394	-0.00485366
								395	-0.0205136	395	-0.0268968
								396	0.00777827	396	0.00251423
								397	-0.0423679	397	0.344604
								398	0.0897798	398	0.626987
								399	0.00786861	399	-0.0198955
								400	0.159094	400	-0.449415
								401	-0.061172	401	0.0812264
								402	-0.0273104	402	-0.0261012
								403	0.176362	403	0.0860416
								404	-0.04739	404	0.0532673
								405	122.153	405	77.9655
								406	0.0228938	406	-0.01439
								407	0.00543215	407	0.00200043
								408	-0.0201594	408	-0.0265426
								409	-0.0111404	409	-0.0207152
								410	-0.058137	410	-0.0387487
								411	0.947302	411	0.335159
								412	-0.000711007	412	-0.000951086
								413	-0.0933193	413	0.0747879
								414	0.0105426	414	0.0864834
								415	-0.00381921	415	-0.019593
								416	-0.100217	416	0.173354
								417	-0.0371513	417	0.0281916
								418	0.00314744	418	0.00375931
								419	-0.19529	419	-0.270354
								420	0.0015737	420	-0.00161789
								421	0.00323626	421	-0.0174698
								422	-0.00909202	422	0.0328377
								423	0.00234247	423	-0.0136156
								424	-0.0361008	424	-0.0229112
								425	-0.0870278	425	-0.0684906
								426	-0.0359012	426	-0.0180783
								427	0.312673	427	0.203605
								428	-0.149913	428	0.0338442
								429	-0.339724	429	-0.165336
								430	-0.00360349	430	-0.0220704
								431	0.014028	431	0.00543978
								432	-0.0310577	432	0.106459
								433	0.00849196	433	-0.00323579
								434	-0.00674651	434	-0.00670568
								435	-0.00936778	435	-0.105745
								436	0.0352811	436	0.101996
								437	0.000862765	437	-0.00256895
								438	-0.00598548	438	0.0416959
								439	-0.100981	439	0.0419124
								440	-0.047076	440	0.196411
								441	NA	441	NA
								442	-0.125148	442	-0.106564
								443	-0.00459197	443	-0.0139267
								444	-0.00359516	444	-0.00856931
								445	0.00378538	445	0.137918
								446	-0.00245577	446	-0.00353365
								447	-0.10196	447	-0.0466545
								448	-0.0157455	448	0.0210649
								449	-0.00439206	449	-0.0137268
								450	-0.0316175	450	-0.134877
								451	-0.043896	451	-0.0120777
								452	-0.228167	452	-0.0726604
								453	-0.0470875	453	-0.0182704
								454	0.0955216	454	-0.00486566
								455	-0.0135482	455	-0.0137883
								456	-0.0140861	456	0.0143596
								457	-0.00154492	457	-0.001785
								458	0.0674647	458	0.0406421
								459	-0.00893285	459	-0.016944
								460	0.00771685	460	-0.00163757
								461	-0.00528039	461	-0.00256895
								462	-0.0140023	462	-0.0142423
								463	0.153407	463	0.144372
								464	0.136658	464	0.167052
								465	NA	465	NA
								466	-0.000711007	466	-0.0039026
								467	0.196546	467	0.244172
								468	NA	468	NA
								469	0.0109422	469	0.121763
								470	-0.0607221	470	-0.0667142
								471	-0.0105608	471	-0.0198955
								472	-0.277992	472	-0.149841
								473	1.31245	473	0.887844
								474	0.0015737	474	0.00133362
								475	-0.0182717	475	-0.00278413
								476	0.103633	476	0.0564847
								477	0.00504616	477	0.31141
								478	-0.141531	478	0.0367306
								479	0.0248897	479	0.176122
								480	0.00279525	480	NA
								481	-0.00192307	481	-0.0455909
								482	-0.0291605	482	-0.00094862
								483	-0.143739	483	0.11305
								484	-0.0366148	484	-0.00981217
								485	0.00580641	485	-0.0008169
								486	0.0015737	486	-0.00175563
								487	-0.028867	487	-0.0175412
								488	-0.00528039	488	-0.00552047
								489	-0.0676336	489	-0.0435918
								490	-0.342358	490	-0.275715
								491	0.0121471	491	-0.000284275
								492	-0.289222	492	-0.0841933
								493	-0.000711007	493	-0.000951086
								494	-0.0302351	494	-0.0360908
								495	-0.0515058	495	0.0785877
								496	-0.10677	496	-0.0275906
								497	0.000862765	497	-0.00847198
								498	-0.0100331	498	-0.00502316
								499	-0.0724792	499	-0.0986859
								500	0.0175234	500	-0.0147407
								501	0.164477	501	-0.00724913
								502	0.0774143	502	0.77503
								503	NA	503	-0.0130414
								504	0.00515326	504	0.00634989
								505	-0.0370309	505	-0.0627796
								506	0.00976826	506	-0.00869364
								507	0.295755	507	0.0434286
								508	0.236055	508	0.132554
								509	-0.2666	509	0.0377622
								510	-0.0121345	510	-0.0153261
								511	-0.0221457	511	0.0115162
								512	-0.0121345	512	-0.00942307
								513	-0.147685	513	-0.0397276
								514	0.267494	514	0.103268
								515	-0.230098	515	-0.0946143
								516	0.32503	516	-0.0696389
								517	0.00254499	517	-0.00702984
								518	-0.009616	518	-0.028048
								519	-0.055391	519	0.0765567
								520	0.23761	520	0.261066
								521	-0.19355	521	-0.208855
								522	-0.0115316	522	0.012157
								523	0.00314744	523	0.00266724
								524	-0.00410598	524	0.0414164
								525	-0.0723373	525	-0.0788391
								526	-0.0444706	526	-0.0732947
								527	0.0372611	527	0.0639923
								528	-0.014939	528	-0.0122276
								529	-0.0175947	529	-0.0200331
								530	-0.0439129	530	0.018328
								531	-0.00298972	531	-0.00363619
								532	-0.0186035	532	-0.412023
								533	0.00417013	533	-0.0174509
								534	-0.0880646	534	0.0563468
								535	-0.0478962	535	0.00649685
								536	-0.000559214	536	-0.0192287
								537	-0.0153695	537	-0.0125009
								538	0.350455	538	0.212142
								539	-0.132265	539	-0.33106
								540	0.10649	540	-0.036155
								541	-0.0730165	541	-0.0221774
								542	-0.00572811	542	0.0256154
								543	NA	543	-0.0117427
								544	0.328488	544	0.164842
								545	0.152254	545	0.0903766
								546	-0.126925	546	0.118607
								547	0.150691	547	0.387724
								548	0.75723	548	0.00465226
								549	-0.0271277	549	-0.0259885
								550	0.177042	550	0.129238
								551	NA	551	NA
								552	NA	552	NA
								553	0.0051324	553	-0.0147958
								554	-0.23774	554	-0.156808
								555	-0.155257	555	-0.138598
								556	0.158604	556	-0.0257987
								557	-0.115405	557	0.151178
								558	0.00256317	558	-0.000310019
								559	NA	559	-0.00690572
								560	-0.0785227	560	0.00853628
								561	0.0351439	561	-0.0282725
								562	0.00543215	562	-0.000951086
								563	-0.0115432	563	-0.0179264
								564	-0.0165411	564	-0.0167812
								565	-0.0105379	565	-0.01197
								566	-0.0232351	566	-0.0298584
								567	-0.0561319	567	-0.114242
								568	0.0555803	568	-0.159998
								569	-0.00273513	569	-0.0348825
								570	-0.00720215	570	-0.02268
								571	0.12656	571	-0.027091
								572	0.00389673	572	-0.0167155
								573	-0.00528039	573	0.0253413
								574	-0.00705933	574	-0.0166342
								575	0.0304955	575	0.0822299
								576	0.282424	576	0.380509
								577	1.63664	577	1.27731
								578	-0.108444	578	0.054898
								579	-0.00429315	579	0.0283131
								580	0.0502547	580	0.1624
								581	0.235748	581	-0.169365
								582	0.394363	582	0.520483
								583	-0.00688347	583	0.0429483
								584	0.385661	584	-0.0301727
								585	-0.0098498	585	-0.00610533
								586	0.444145	586	0.0813522
								587	0.0270134	587	-0.191303
								588	0.0786016	588	-0.00277119
								589	0.706654	589	0.9805
								590	0.241182	590	-0.16148
								591	0.000363158	591	-0.00713836
								592	0.00385841	592	0.00763978
								593	0.374879	593	0.189397
								594	-0.322688	594	0.0414092
								595	0.636548	595	0.464128
								596	0.175542	596	0.066929
								597	0.0978699	597	0.0298139
								598	-0.0128455	598	NA
								599	-0.00292018	599	-0.0593654
								600	-0.244272	600	0.238911
								601	0.291715	601	0.146266
								602	0.293963	602	0.367569
								603	-0.12933	603	0.0626997
								604	0.0934734	604	-0.0999085
								605	-0.145125	605	-0.0956585
								606	0.00401877	606	-0.00340913
								607	0.129843	607	0.164077
								608	0.0375752	608	-0.0127937
								609	-0.0311316	609	-0.0320552
								610	-0.0584684	610	-0.055757
								611	-0.0351211	611	-0.0508391
								612	-0.00851882	612	-0.0149021
								613	-0.0474652	613	-0.0673956
								614	NA	614	NA
								615	NA	615	NA
								616	-0.0074657	616	0.237827
								617	0.172711	617	0.0966785
								618	0.0115753	618	0.00200043
								619	0.164226	619	0.341253
								620	-0.0110807	620	-0.0413839
								621	-0.205409	621	-0.0662099
								622	NA	622	NA
								623	0.00391024	623	0.0322902
								624	0.214494	624	0.0295959
								625	-0.135404	625	0.0232091
								626	0.105225	626	-0.102097
								627	0.0269833	627	-0.00126103
								628	0.0015737	628	NA
								629	NA	629	NA
								630	NA	630	NA
								631	0.00258097	631	NA
								632	-0.0258426	632	-0.0292744
								633	0.0540571	633	0.6269
								634	-0.115897	634	-0.106314
								635	0.24319	635	0.268148
								636	-0.00490627	636	-0.00514635
								637	-0.05426	637	-0.00637384
								638	0.0015737	638	0.00428514
								639	-0.0413196	639	-0.00532415
								640	-0.222775	640	-0.00781483
								641	-0.211717	641	-0.190232
								642	NA	642	-0.00671311
								643	-0.23147	643	-0.361281
								644	0.210441	644	-0.132218
								645	-0.00893592	645	-0.0121275
								646	-0.259493	646	0.121786
								647	-0.0196426	647	-0.0139797
								648	NA	648	0.000232241
								649	-0.00370665	649	-0.00713836
								650	0.00211117	650	0.0204239
								651	-0.00213295	651	0.0308864
								652	0.0382775	652	-0.216224
								653	-0.00647299	653	-0.00220631
								654	-0.0133054	654	-0.016497
								655	0.00302468	655	-0.020694
								656	-0.000131262	656	-0.00510925
								657	0.00722891	657	-0.0269953
								658	0.000981961	658	-0.0116163
								659	-0.0712786	659	0.324903
								660	-0.0265144	660	0.129288
								661	0.616339	661	0.708126
								662	-0.0590304	662	0.0496631
								663	-0.0126716	663	-0.0142709
								664	0.0614698	664	0.0334628
								665	-0.00142194	665	NA
								666	NA	666	-0.00942307
								667	-0.222515	667	-0.214532
								668	0.00543215	668	-0.000951086
								669	-0.0044148	669	-0.0169412
								670	-0.0082939	670	0.097108
								671	-0.00142194	671	-0.00973842
								672	-0.0400986	672	-0.0033746
								673	0.598679	673	-0.243668
								674	0.00748562	674	-0.00395344
								675	0.0444975	675	-0.00727584
								676	-0.00181757	676	-0.00505935
								677	-0.00316107	677	-0.00710956
								678	0.000602703	678	-0.00258889
								679	0.109025	679	0.0970606
								680	0.107637	680	0.0746002
								681	0.0148875	681	0.112747
								682	0.127598	682	-0.133663
								683	-0.101526	683	-0.0749961
								684	-0.0357143	684	0.00466796
								685	0.0134187	685	0.0603148
								686	-0.0282333	686	-0.113667
								687	0.0237398	687	-0.00238752
								688	-0.00142194	688	-0.00769449
								689	-0.0712064	689	0.0497769
								690	-0.100926	690	0.0953819
								691	0.036403	691	-0.102991
								692	-0.178944	692	0.031299
								693	0.0732629	693	0.374875
								694	0.232486	694	-0.197269
								695	-0.0165212	695	-0.0108582
								696	-0.164766	696	-0.00908245
								697	-0.0178004	697	-0.0148312
								698	-0.0372756	698	-0.138846
								699	0.00794257	699	0.021704
								700	-0.039705	700	-0.0513056
								701	0.164931	701	-0.0427299
								702	-0.00299571	702	-0.00203305
								703	-0.00299571	703	-0.00618731
								704	-0.0233548	704	-0.0245921
								705	115.962	705	64.6218
								706	-0.0268728	706	-0.126064
								707	0.160733	707	-0.0273533
								708	-0.0233609	708	0.00339774
								709	-0.152755	709	0.0253526
								710	-0.00721075	710	-0.0138341
								711	-0.0508037	711	-0.061698
								712	0.0656228	712	-0.0786325
								713	0.00228225	713	0.0045135
								714	0.066754	714	0.0794775
								715	-0.0335502	715	0.112044
								716	0.00261339	716	-0.000818324
								717	0.0751396	717	-0.051768
								718	0.471913	718	0.467818
								719	0.159308	719	0.150812
								720	-0.19515	720	-0.0258566
								721	-0.00404103	721	-0.0106825
								722	-0.169281	722	-0.162874
								723	0.000862765	723	-0.00256895
								724	-0.32252	724	-0.112053
								725	0.0694185	725	0.047035
								726	-0.056217	726	-0.0600072
								727	-0.108033	727	-0.0528799
								728	0.325737	728	-0.0246896
								729	-0.0295022	729	0.0469027
								730	0.405373	730	0.121787
								731	0.00733994	731	0.0496404
								732	0.0159283	732	-0.00713836
								733	-0.0140735	733	-0.0056844
								734	0.00387737	734	-0.0650079
								735	-0.0136791	735	0.0138462
								736	0.00487181	736	-0.00054721
								737	0.00243647	737	-0.00418684
								738	-0.162313	738	-0.0155049
								739	-0.0040067	739	-0.00470057
								740	NA	740	NA
								741	0.00456762	741	-0.00485366
								742	-0.00774064	742	-0.0100899
								743	-0.0183489	743	-0.0215405
								744	NA	744	0.00361833
								745	-0.090768	745	-0.00583188
								746	NA	746	-0.00661713
								747	-0.00370665	747	-0.0100899
								748	0.291533	748	0.191061
								749	0.00265195	749	-0.00847198
								750	-0.0655602	750	0.010912
								751	-0.0052542	751	-0.0241638
								752	0.481365	752	0.284375
								753	-0.0387472	753	-0.0156668
								754	-0.0414002	754	-0.0974503
								755	-0.000711007	755	-0.000951086
								756	-0.104874	756	-0.0209354
								757	-0.00528039	757	-0.00256895
								758	0.00908323	758	-0.00323579
								759	-0.0232009	759	-0.00272158
								760	-0.199297	760	-0.0874435
								761	-0.180505	761	-0.26875
								762	-0.0218308	762	0.184706
								763	0.0672088	763	0.0759991
								764	0.0277704	764	0.267208
								765	-0.0012903	765	-0.0170083
								766	-0.0161209	766	-0.0261759
								767	-0.0861894	767	-0.108632
								768	-0.0132997	768	-0.0263544
								769	0.0554914	769	-0.138587
								770	-0.146221	770	-0.160911
								771	-0.0620694	771	0.0441866
								772	NA	772	NA
								773	-0.358963	773	-0.143928
								774	0.016067	774	-0.00847198
								775	-0.00142194	775	-0.00190214
								776	0.00472117	776	-0.00406412
								777	-0.0114174	777	-0.0176238
								778	0.279488	778	0.0137789
								779	-0.000711007	779	0.0094936
								780	-0.0395823	780	-0.0537218
								781	-0.0174976	781	0.0139721
								782	0.34652	782	-0.12103
								783	0.2708	783	0.503069
								784	-0.0377095	784	-0.0713004
								785	NA	785	0.000666818
								786	-0.0713071	786	0.0790213
								787	0.0968916	787	-0.0785134
								788	0.0313517	788	0.0153477
								789	-0.00289224	789	0.00104297
								790	-0.0362563	790	-0.117133
								791	-0.113629	791	-0.0163148
								792	0.000279214	792	0.0183507
								793	-0.0908423	793	0.0582014
								794	0.00472117	794	-0.00190214
								795	-0.00370665	795	-0.0130414
								796	-0.00407075	796	-0.00618731
								797	0.123513	797	-0.225316
								798	-0.0229553	798	-0.0322901
								799	-0.00599136	799	-0.0123746
								800	0.278477	800	0.260404
								801	0.00314744	801	-0.000284275
								802	0.0534937	802	0.0434991
								803	-0.00441766	803	-0.0198955
								804	0.918368	804	-0.0746788
								805	-0.0813784	805	0.289339
								806	-0.00204727	806	-0.0114967
								807	-0.00689846	807	0.0746189
								808	-0.000313873	808	-0.00669711
								809	-0.102104	809	0.10658
								810	-0.225597	810	-0.0659662
								811	-0.0594722	811	-0.0832987
								812	0.00543215	812	0.00200043
								813	-0.0168182	813	-0.0170582
								814	-0.0110856	814	-0.03543
								815	-0.00599136	815	-0.0153261
								816	-0.0311945	816	-0.0247829
								817	NA	817	NA
								818	-0.0641707	818	0.141739
								819	-0.026771	819	-0.000757239
								820	NA	820	NA
								821	-0.0073049	821	-0.0317489
								822	-0.0271612	822	0.223826
								823	-0.0943578	823	0.0557564
								824	-0.0237408	824	-0.0176056
								825	-0.00142194	825	-0.00200544
								826	-0.14807	826	-0.0182344
								827	-0.0315531	827	0.0149769
								828	-0.0498692	828	-0.00911184
								829	-0.027739	829	-0.0311707
								830	-0.00299571	830	-0.000284275
								831	0.000862765	831	0.00923713
								832	-0.00370665	832	-0.0100899
								833	-0.183811	833	0.000976997
								834	-0.0711197	834	-0.0761578
								835	-0.0180802	835	-0.0213093
								836	-0.12038	836	-0.112475
								837	0.0102246	837	-0.00819402
								838	0.012438	838	-0.00173437
								839	0.13285	839	-0.113262
								840	-0.0105608	840	0.00666818
								841	-0.0307221	841	0.00670689
								842	0.136164	842	-0.0548936
								843	-0.0300809	843	-0.030321
								844	-0.0904056	844	0.0678391
								845	0.102676	845	0.0135477
								846	0.0025363	846	-0.00384693
								847	-0.00299571	847	NA
								848	0.00184502	848	0.000453849
								849	0.00243647	849	0.00924627
								850	-0.00263512	850	-0.00358518
								851	-0.00115624	851	-0.0107311
								852	-0.0139379	852	0.300874
								853	-0.148355	853	-0.00248526
								854	-0.00860735	854	-0.0149906
								855	NA	855	NA
								856	-0.0778864	856	-0.0334469
								857	0.0117401	857	-0.000284275
								858	-0.0829849	858	0.031278
								859	0.00543215	859	-0.000951086
								860	0.0333651	860	0.224506
								861	-0.148769	861	0.0278758
								862	-0.0449795	862	-0.0366096
								863	0.586149	863	0.124079
								864	-0.00129072	864	0.0170808
								865	0.0339934	865	-0.0966413
								866	-0.120339	866	-0.0374742
								867	0.24791	867	0.102718
								868	0.261144	868	-0.263817
								869	-0.00789638	869	-0.011088
								870	0.0175179	870	0.00761923
								871	1.89107	871	-0.311596
								872	NA	872	-0.000809751
								873	-0.00528039	873	-0.00256895
								874	0.00304584	874	-0.0131651
								875	-0.0142779	875	-0.043885
								876	-0.00142194	876	-0.00191689
								877	-0.116254	877	-0.24275
								878	-0.182055	878	-0.0687316
								879	-0.0075651	879	-0.00780518
								880	-0.0746899	880	-0.0700818
								881	0.350241	881	0.0750217
								882	0.324652	882	0.415955
								883	-0.0150417	883	-0.0155219
								884	0.0461913	884	-0.173616
								885	-0.00114179	885	-0.00210218
								886	0.634586	886	-0.0623261
								887	-0.188727	887	-0.0282497
								888	0.00929056	888	0.00266724
								889	-0.0968042	889	0.000962138
								890	-0.00345222	890	-0.0167131
								891	-0.0251562	891	0.0104268
								892	-0.0160125	892	-0.0255874
								893	-0.0119289	893	-0.00626593
								894	NA	894	0.000666818
								895	-0.000673063	895	-0.00470092
								896	0.0254353	896	-0.000668907
								897	0.726653	897	0.0266162
								898	-0.00846159	898	-0.0209879
								899	0.00314744	899	-0.00323579
								900	0.00778836	900	-0.00114821
								901	-0.0160669	901	-0.0224502
								902	0.00314744	902	0.0068584
								903	-0.0075651	903	-0.0107567
								904	-0.0670671	904	-0.0584767
								905	0.0015737	905	0.00133362
								906	-0.10013	906	0.0852037
								907	0.118381	907	0.693714
								908	0.045767	908	0.17049
								909	0.105736	909	0.144851
								910	-0.0783959	910	-0.0431356
								911	0.0222177	911	-0.066698
								912	0.00314744	912	-0.000284275
								913	-0.00599136	913	-0.00658224
								914	0.200516	914	0.409245
								915	-0.00257472	915	0.00613322
								916	0.000862765	916	0.00333409
								917	-0.0117031	917	-0.0107039
								918	-0.0739647	918	-0.0326823
								919	0.459788	919	0.178839
								920	0.132761	920	-0.126875
								921	0.137727	921	-0.146117
								922	0.0402167	922	0.00607034
								923	-0.00493183	923	-0.0113151
								924	0.0393199	924	-0.0338754
								925	-0.169534	925	-0.163283
								926	0.0399535	926	-0.00951538
								927	-0.000425239	927	0.0138706
								928	NA	928	NA
								929	NA	929	NA
								930	0.1805	930	-0.0198328
								931	0.0720194	931	-0.039027
								932	0.0177184	932	0.00495195
								933	0.31538	933	0.0770342
								934	0.0450868	934	0.000509196
								935	-0.1257	935	-0.0610013
								936	-0.0421196	936	0.174061
								937	-0.00358324	937	0.000631724
								938	-0.064211	938	0.0319926
								939	-0.118869	939	-0.0438671
								940	-0.00528039	940	-0.00847198
								941	0.030804	941	0.0800162
								942	0.0153257	942	0.205994
								943	0.013149	943	-0.00552047
								944	-0.0821974	944	-0.0388527
								945	-0.0403507	945	-0.0258332
								946	0.0313516	946	-0.00485366
								947	-0.0178015	947	-0.0165386
								948	-0.0526438	948	-0.0573694
								949	-0.246683	949	0.433077
								950	-0.220071	950	-0.0196968
								951	NA	951	NA
								952	-0.000711007	952	-0.0039026
								953	-0.000711007	953	-0.0039026
								954	-0.163063	954	-0.106068
								955	0.000151758	955	-0.00942307
								956	0.00314744	956	-0.00316938
								957	0.179718	957	0.0310762
								958	-0.141689	958	0.00639954
								959	-0.0531489	959	0.103487
								960	0.602249	960	-0.00782633
								961	0.0386471	961	-0.00451088
								962	-0.00377198	962	-0.020693
								963	0.0117271	963	0.0243689
								964	0.000151758	964	-0.0102864
								965	-0.019977	965	-0.0156733
								966	-0.00528039	966	-0.00847198
								967	0.125001	967	0.34514
								968	-0.000944759	968	-0.0193929
								969	-0.014008	969	-0.0112965
								970	-0.17667	970	-0.353394
								971	-0.0151302	971	-0.0163852
								972	0.0589565	972	-0.0536881
								973	-0.0453428	973	-0.0735683
								974	0.0215875	974	-0.00439241
								975	-0.130416	975	-0.0435525
								976	0.00385841	976	0.000666818
								977	NA	977	-0.00618731
								978	-0.0506604	978	-0.0420459
								979	-0.0784675	979	-0.0102565
								980	-0.296689	980	0.0355452
								981	0.468846	981	0.0569895
								982	0.0015737	982	-0.000562726
								983	0.0115753	983	NA
								984	-0.0071116	984	NA
								985	1.54691	985	0.019583
								986	-0.0149084	986	0.00790521
								987	0.0115328	987	-0.000284275
								988	NA	988	NA
								989	-0.0146047	989	-0.00461438
								990	-0.00142194	990	-0.0107567
								991	0.0115753	991	0.00200043
								992	-0.190109	992	-0.0860487
								993	0.00385841	993	0.000666818
								994	-0.0126828	994	-0.00701987
								995	-0.0117573	995	-0.0169158
								996	NA	996	-0.000284275
								997	-0.163383	997	-0.105566
								998	-0.0105608	998	-0.014771
								999	-0.0620929	999	-0.0894183
								1000	-0.0419809	1000	-0.142077
								1001	-0.0139776	1001	-0.00123453
								1002	61.9384	1002	40.1552
								1003	-0.0124742	1003	-0.00288603
								1004	-0.0848681	1004	0.130979
								1005	NA	1005	NA
								1006	0.195137	1006	-0.147449
								1007	-0.158021	1007	0.0341608
								1008	0.000862765	1008	-0.00847198
								1009	0.0242273	1009	0.0349766
								1010	0.381605	1010	-0.0312254
								1011	-0.206939	1011	0.243533
								1012	-0.0114746	1012	0.174362
								1013	-0.16866	1013	-0.0367831
								1014	-0.00473919	1014	-0.143591
								1015	0.100638	1015	0.290649
								1016	-0.00827607	1016	-0.0146593
								1017	0.0853599	1017	0.317009
								1018	-0.0242691	1018	-0.0247493
								1019	-0.0224497	1019	-0.0146844
								1020	0.0808749	1020	0.148737
								1021	0.288711	1021	-0.0613548
								1022	0.00314744	1022	0.000674969
								1023	-0.11895	1023	-0.095635
								1024	-0.153843	1024	-0.373553
								1025	-0.00142194	1025	0.00104938
								1026	0.0387496	1026	-0.00154086
								1027	0.0113445	1027	-0.00256454
								1028	0.0015737	1028	0.00726249
								1029	-0.0141563	1029	-0.011685
								1030	0.0116702	1030	-0.0154433
								1031	0.454355	1031	0.199513
								1032	-0.0182859	1032	-0.0187661
								1033	-0.0201959	1033	-0.0203178
								1034	-0.186947	1034	-0.163697
								1035	0.0040102	1035	-0.00285322
								1036	0.39855	1036	0.414918
								1037	0.0973141	1037	0.177379
								1038	-0.0263791	1038	-0.0268111
								1039	0.00629491	1039	0.00533452
								1040	-0.000901904	1040	-0.0125099
								1041	-0.000711007	1041	-0.000951086
								1042	-0.00981528	1042	-0.0223416
								1043	-0.0125509	1043	0.023391
								1044	-0.0125509	1044	0.023391
								1045	-0.0395851	1045	-0.00818588
								1046	0.083747	1046	0.177429
								1047	-0.18314	1047	-0.24515
								1048	0.296775	1048	-0.15264
								1049	-0.00984366	1049	-0.00884224
								1050	-0.00573422	1050	-0.00940601
								1051	-0.0560031	1051	-0.0876156
								1052	-0.0560031	1052	-0.0876156
								1053	-0.151904	1053	-0.0324324
								1054	0.269917	1054	-0.116676
								1055	NA	1055	NA
								1056	-0.17112	1056	0.0233899
								1057	-0.00528039	1057	-0.00383072
								1058	-0.029144	1058	-0.0133909
								1059	-0.00299571	1059	NA
								1060	-0.00142194	1060	0.00983012
								1061	0.0290119	1061	0.000212532
								1062	0.000733475	1062	-0.0267696
								1063	-0.0263064	1063	-0.1153
								1064	0.00455254	1064	-0.0018307
								1065	-0.0075651	1065	-0.00527425
								1066	-0.00875029	1066	-0.00899037
								1067	-0.00471493	1067	-0.00790653
								1068	-0.0208146	1068	-0.0117603
								1069	-0.0611985	1069	0.0250003
								1070	0.127143	1070	0.0901757
								1071	0.00468733	1071	-0.0108616
								1072	-0.148246	1072	0.705154
								1073	-0.012593	1073	0.012524
								1074	0.522565	1074	0.0234268
								1075	0.0220273	1075	-0.00348963
								1076	-0.108361	1076	0.0727826
								1077	-0.014929	1077	-0.053434
								1078	-0.0256023	1078	-0.381772
								1079	0.00913081	1079	-0.00462442
								1080	-0.0205187	1080	-0.00449021
								1081	-0.00224444	1081	-0.00567616
								1082	-0.216168	1082	-0.164462
								1083	-0.168078	1083	-0.100502
								1084	-0.0113624	1084	-0.0333481
								1085	-0.0197165	1085	-0.0146853
								1086	0.0108705	1086	-0.0159894
								1087	0.0205172	1087	0.0368197
								1088	-0.0128597	1088	-0.019243
								1089	0.106251	1089	0.00980757
								1090	-0.00767908	1090	-0.00544783
								1091	-0.0936412	1091	0.116229
								1092	-0.015822	1092	0.0364026
								1093	0.0177184	1093	-0.000951086
								1094	-0.044001	1094	-0.0186108
								1095	0.0438753	1095	0.190221
								1096	-0.172523	1096	0.0907524
								1097	0.00264107	1097	-0.00161789
								1098	-0.0234774	1098	0.0108273
								1099	-0.044814	1099	-0.000269226
								1100	-0.390311	1100	-0.326385
								1101	-0.221421	1101	-0.136294
								1102	-0.00603081	1102	-0.0293828
								1103	0.0214193	1103	-0.0263473
								1104	-0.000790933	1104	-0.0139522
								1105	0.000862765	1105	-0.00256895
								1106	-0.00299571	1106	0.00266724
								1107	0.425102	1107	0.379885
								1108	-0.019437	1108	-0.0226286
								1109	-0.167739	1109	-0.22282
								1110	-0.134758	1110	-0.152524
								1111	-0.0491698	1111	0.0228215
								1112	0.498181	1112	0.0126354
								1113	-0.00462054	1113	0.00146271
								1114	NA	1114	0.000666818
								1115	-0.0247726	1115	-0.135606
								1116	-0.172386	1116	-0.0940787
								1117	-0.00421969	1117	-0.0181792
								1118	-0.00299571	1118	-0.00323579
								1119	0.243966	1119	0.10957
								1120	-0.0098498	1120	0.00489277
								1121	0.00147305	1121	0.0324892
								1122	0.00283914	1122	0.00480475
								1123	0.116539	1123	-0.0809048
								1124	-0.0098498	1124	0.0136846
								1125	-0.00773646	1125	-0.010928
								1126	-0.0179289	1126	-0.0195602
								1127	0.142837	1127	-0.132358
								1128	-0.143679	1128	-0.0129408
								1129	0.144336	1129	-0.111383
								1130	-0.00248708	1130	0.00269569
								1131	-0.301473	1131	0.0841468
								1132	0.234648	1132	0.276537
								1133	-0.0277888	1133	-0.0266925
								1134	-0.0255065	1134	0.00700159
								1135	0.391543	1135	0.0324408
								1136	-0.0398671	1136	0.251869
								1137	0.0799449	1137	-0.0755378
								1138	-0.162567	1138	-0.0841008
								1139	0.0126358	1139	-0.0531142
								1140	0.0191232	1140	0.00327875
								1141	0.0103882	1141	-0.00780518
								1142	-0.107381	1142	-0.151041
								1143	-0.101422	1143	-0.265982
								1144	-0.0048312	1144	-0.00124277
								1145	0.279242	1145	0.392452
								1146	0.0174774	1146	-0.00518904
								1147	0.55593	1147	0.373092
								1148	-0.139286	1148	0.104467
								1149	-0.0307377	1149	-0.0162202
								1150	-0.0102668	1150	-0.0134584
								1151	0.472158	1151	0.0123043
								1152	0.726477	1152	0.796248
								1153	0.00858801	1153	-0.00688985
								1154	0.339845	1154	-0.120373
								1155	-0.000711007	1155	0.000967403
								1156	-0.00465977	1156	-0.0133257
								1157	0.240843	1157	0.144956
								1158	NA	1158	NA
								1159	0.00907654	1159	-0.00959296
								1160	-0.0489073	1160	0.0125137
								1161	-0.00929863	1161	-0.0124902
								1162	-0.134212	1162	-0.258517
								1163	0.0132918	1163	-0.00537769
								1164	0.016779	1164	0.00377241
								1165	-0.00528039	1165	-0.00847198
								1166	-0.130292	1166	0.213127
								1167	-0.00130851	1167	-0.00668505
								1168	-0.0142744	1168	0.00368754
								1169	-0.00798753	1169	-0.0116593
								1170	-0.0075651	1170	-0.00485366
								1171	-0.0162726	1171	-0.0167528
								1172	0.00940315	1172	0.043245
								1173	-0.00435837	1173	-0.0899468
								1174	-0.0193049	1174	0.00909178
								1175	-0.230305	1175	-0.0327259
								1176	-0.0783245	1176	0.27683
								1177	0.0291335	1177	0.0323407
								1178	0.158267	1178	0.126554
								1179	0.00772268	1179	-0.00775519
								1180	0.0852788	1180	-0.115451
								1181	-0.0113661	1181	0.00338351
								1182	0.00472117	1182	-0.00780518
								1183	0.0015737	1183	-0.00161789
								1184	NA	1184	NA
								1185	0.00258644	1185	-0.00485366
								1186	-0.0611665	1186	0.122793
								1187	-0.0170037	1187	-0.0233869
								1188	-0.0412184	1188	0.040899
								1189	-0.0787219	1189	0.0171753
								1190	-0.00224147	1190	-0.0147678
								1191	-0.0129231	1191	-0.0016488
								1192	-0.0075651	1192	-0.00780518
								1193	NA	1193	-0.0180221
								1194	-0.0604349	1194	-0.109815
								1195	-0.00602864	1195	-0.000365682
								1196	-0.00599136	1196	-0.00647155
								1197	-0.0323683	1197	0.0449838
								1198	0.0015737	1198	0.00133362
								1199	0.012438	1199	0.0195387
								1200	0.0950603	1200	0.113674
								1201	0.00287327	1201	-0.00646147
								1202	-0.0187028	1202	0.0234146
								1203	0.958314	1203	0.335388
								1204	-0.0133322	1204	-0.0448882
								1205	0.0613565	1205	-0.104745
								1206	-0.0098498	1206	-0.00713836
								1207	-0.0075651	1207	-0.00485366
								1208	-0.00299571	1208	-0.00323579
								1209	-0.168684	1209	0.584919
								1210	-0.0188286	1210	-0.00159961
								1211	-0.00843043	1211	-0.011622
								1212	-0.0098498	1212	NA
								1213	0.0144342	1213	2.82e-05
								1214	-0.0298067	1214	-0.0205429
								1215	-0.00336395	1215	-0.00679566
								1216	0.00314744	1216	-0.00140585
								1217	0.0302548	1217	-0.0818368
								1218	-0.019754	1218	-0.0170426
								1219	0.00314744	1219	0.00514652
								1220	-0.135956	1220	0.103901
								1221	-0.104502	1221	0.164797
								1222	0.0661331	1222	-0.157131
								1223	-0.00804452	1223	-0.0269612
								1224	0.427322	1224	0.408147
								1225	-0.0751557	1225	0.0843538
								1226	-0.0121345	1226	-0.0123746
								1227	-0.00484044	1227	-0.0112237
								1228	0.068455	1228	0.00882068
								1229	-0.0414214	1229	-0.0450932
								1230	-0.037487	1230	0.0447933
								1231	0.312339	1231	0.316424
								1232	-0.00591745	1232	-0.0160201
								1233	0.0198721	1233	-0.226996
								1234	-0.00685384	1234	-0.0102855
								1235	-0.0154555	1235	-0.0223189
								1236	1.05461	1236	0.137748
								1237	0.0011157	1237	-0.0100899
								1238	-0.0127662	1238	0.0104674
								1239	-0.0510436	1239	0.278934
								1240	NA	1240	NA
								1241	-0.0105749	1241	-0.0149292
								1242	0.0293962	1242	-0.203089
								1243	0.137273	1243	0.193724
								1244	-0.168065	1244	-0.0481373
								1245	-0.000711007	1245	-0.0039026
								1246	-0.0285027	1246	-0.160435
								1247	-0.0075651	1247	-0.00780518
								1248	0.2045	1248	0.248086
								1249	0.00523301	1249	-0.00933595
								1250	0.0100162	1250	-0.00889334
								1251	-0.0169137	1251	-0.0202015
								1252	0.0518169	1252	0.0319643
								1253	-0.145881	1253	0.00243713
								1254	-0.120261	1254	0.00619654
								1255	0.399763	1255	0.344543
								1256	-0.207375	1256	-0.0568544
								1257	-0.274268	1257	-0.0216336
								1258	0.113336	1258	0.0203029
								1259	-0.111973	1259	-0.0603046
								1260	0.000862765	1260	0.000382571
								1261	-0.00571709	1261	-0.0152919
								1262	-0.0121345	1262	-0.00647155
								1263	-0.028704	1263	-0.0169673
								1264	0.0107218	1264	0.00618211
								1265	0.00699369	1265	0.0255672
								1266	-0.0212532	1266	-0.0246849
								1267	-0.0234647	1267	0.0878549
								1268	0.0634034	1268	0.0785637
								1269	0.338335	1269	0.111463
								1270	-0.0245584	1270	0.0325283
								1271	0.00629491	1271	-0.00647155
								1272	0.0712945	1272	0.286041
								1273	-0.00528039	1273	-0.00552047
								1274	-0.000711007	1274	-0.000951086
								1275	0.122674	1275	0.0342311
								1276	0.507168	1276	0.65802
								1277	-0.00370665	1277	-0.00713836
								1278	-0.124055	1278	-0.0513836
								1279	-0.210061	1279	-0.145068
								1280	-0.0164211	1280	-0.0198528
								1281	-0.0234267	1281	-0.0231871
								1282	-0.00827607	1282	-0.0146593
								1283	-0.0132556	1283	-0.0607126
								1284	NA	1284	NA
								1285	-0.192522	1285	-0.113898
								1286	0.000862765	1286	-0.00552047
								1287	-0.010972	1287	-0.0144037
								1288	0.101002	1288	0.28494
								1289	-0.00716216	1289	-0.0196885
								1290	-0.0325255	1290	0.0729687
								1291	-0.14118	1291	-0.100509
								1292	-0.219167	1292	-0.244729
								1293	0.109911	1293	-0.179738
								1294	-0.0869252	1294	-0.0904225
								1295	0.0109533	1295	0.00495195
								1296	-0.00380651	1296	-0.0151227
								1297	-0.00417905	1297	-0.0232887
								1298	-0.123871	1298	-0.0201476
								1299	-0.00992243	1299	-0.0594883
								1300	-0.000722431	1300	0.00198901
								1301	-0.00851883	1301	-0.0178536
								1302	0.00543215	1302	-0.000951086
								1303	-0.0121923	1303	-0.0327613
								1304	-0.00937809	1304	0.0107647
								1305	-0.0190142	1305	-0.0253975
								1306	0.399564	1306	0.370591
								1307	-0.0465336	1307	-0.0758097
								1308	-0.0184403	1308	-0.0144966
								1309	-0.00255861	1309	0.00213374
								1310	0.000862765	1310	0.00555142
								1311	-0.0022646	1311	-0.00224642
								1312	0.311817	1312	0.234907
								1313	-0.0209675	1313	-0.017884
								1314	0.0015737	1314	0.00133362
								1315	-0.000762126	1315	0.0117257
								1316	-0.159401	1316	-0.0254662
								1317	-0.00498312	1317	-0.0116064
								1318	0.00156415	1318	-0.0215591
								1319	-0.103058	1319	0.211632
								1320	0.0154337	1320	-0.00323579
								1321	NA	1321	NA
								1322	0.0732362	1322	0.0623999
								1323	-0.407077	1323	-0.0881294
								1324	-0.00464883	1324	-0.0174153
								1325	0.648175	1325	0.278465
								1326	-0.0114918	1326	-0.0149235
								1327	0.459754	1327	-0.127376
								1328	-0.150071	1328	0.0145057
								1329	-0.00299571	1329	-0.00618731
								1330	-0.020388	1330	0.0238956
								1331	-0.0467906	1331	-0.0326755
								1332	-0.0157299	1332	-0.0197815
								1333	-0.0184047	1333	-0.0372954
								1334	0.02772	1334	-0.00323579
								1335	-0.0541389	1335	0.387473
								1336	-0.00707959	1336	-0.00731967
								1337	NA	1337	NA
								1338	-0.104218	1338	-0.628175
								1339	-0.0859733	1339	0.0480007
								1340	-0.123824	1340	0.0965391
								1341	-0.0075651	1341	0.00104938
								1342	-0.0131424	1342	-0.0138627
								1343	0.125831	1343	0.0862033
								1344	-0.0268993	1344	-0.024428
								1345	-0.0074192	1345	-0.0228971
								1346	-0.00514602	1346	-0.00267469
								1347	-0.0419156	1347	-0.0276453
								1348	0.00771685	1348	0.00133362
								1349	-0.0263767	1349	-0.0357115
								1350	-0.0215646	1350	-0.0129502
								1351	-0.00511475	1351	-0.00830634
								1352	0.356373	1352	0.175268
								1353	0.0450873	1353	0.177338
								1354	0.056573	1354	0.0577112
								1355	0.00930278	1355	NA
								1356	-0.0121345	1356	-0.00898403
								1357	0.138493	1357	0.103779
								1358	-0.0329033	1358	-0.0689906
								1359	-0.0369455	1359	-0.0136282
								1360	-0.0158924	1360	-0.0267221
								1361	-0.0698718	1361	-0.243337
								1362	-0.0200423	1362	-0.00774244
								1363	0.00385841	1363	0.000666818
								1364	-0.0664815	1364	-0.00376305
								1365	-0.0292877	1365	0.0208466
								1366	-0.00827607	1366	-0.00287167
								1367	0.279135	1367	0.373553
								1368	0.0788055	1368	-0.00186129
								1369	0.0516358	1369	-0.0305131
								1370	-0.0750761	1370	-0.212182
								1371	-0.129344	1371	-0.0899972
								1372	-0.00325274	1372	-0.00349282
								1373	-0.00588012	1373	-0.0061202
								1374	0.00314744	1374	0.000401953
								1375	-0.136926	1375	0.163249
								1376	-0.140275	1376	0.0075098
								1377	-0.142495	1377	0.304841
								1378	0.103063	1378	0.132898
								1379	-0.0843432	1379	-0.00366248
								1380	-0.00846119	1380	0.0286307
								1381	0.0015737	1381	-0.00161789
								1382	0.0485018	1382	0.0982855
								1383	0.00543215	1383	-0.0039026
								1384	-0.0167039	1384	-0.00513793
								1385	0.113761	1385	0.380411
								1386	-0.154221	1386	-0.220094
								1387	-0.0198328	1387	-0.0315319
								1388	-0.0305867	1388	0.231163
								1389	-0.00962666	1389	-0.0226846
								1390	-0.0104891	1390	0.00761339
								1391	-0.0240207	1391	-0.0331858
								1392	-0.130112	1392	0.0218935
								1393	0.557496	1393	0.000328188
								1394	0.00382591	1394	-0.0146593
								1395	0.00264831	1395	-0.00323579
								1396	-0.0202821	1396	-0.0328085
								1397	-0.0175547	1397	0.00746976
								1398	0.0727345	1398	-0.0171192
								1399	-0.0386828	1399	-0.126056
								1400	-0.0263911	1400	-0.0236797
								1401	-0.00922983	1401	-0.0158531
								1402	NA	1402	NA
								1403	-0.135539	1403	-0.142681
								1404	-0.0100723	1404	-0.0166956
								1405	-0.0145447	1405	-0.0156521
								1406	-0.00301528	1406	0.0387587
								1407	-0.00179506	1407	-0.00580474
								1408	-0.178114	1408	-0.121427
								1409	-0.0063311	1409	-0.0159059
								1410	0.0180443	1410	-0.00700846
								1411	0.000545482	1411	-0.0579593
								1412	0.659283	1412	0.0630047
								1413	-0.093221	1413	-0.115735
								1414	0.168118	1414	0.0981797
								1415	0.116027	1415	0.10705
								1416	0.013149	1416	0.00333409
								1417	-0.00669938	1417	-0.00729082
								1418	0.305895	1418	0.489843
								1419	0.45497	1419	-0.0393928
								1420	-0.00634486	1420	0.217044
								1421	0.013149	1421	-0.00552047
								1422	0.0132437	1422	-0.0374627
								1423	-0.00579964	1423	-0.0276607
								1424	-0.00205024	1424	-0.00253043
								1425	-0.0355296	1425	-0.0214923
								1426	-0.0115489	1426	-0.0208837
								1427	-0.125157	1427	0.0506834
								1428	0.0771	1428	0.318702
								1429	0.0193479	1429	-0.0119688
								1430	-0.165739	1430	-0.169484
								1431	0.00610033	1431	0.00224113
								1432	-0.00378636	1432	-0.0224559
								1433	-0.0411227	1433	0.0360464
								1434	0.33121	1434	0.517877
								1435	0.209046	1435	-0.0285477
								1436	0.0131337	1436	-0.00552047
								1437	-0.00376057	1437	-0.0197186
								1438	-0.0128095	1438	0.00437288
								1439	-0.332832	1439	-0.0666229
								1440	-0.0143471	1440	-0.0142053
								1441	-0.00138196	1441	-0.0107167
								1442	-0.107147	1442	0.0217702
								1443	-0.0300805	1443	-0.023311
								1444	-0.00142194	1444	NA
								1445	0.0945881	1445	0.487684
								1446	-0.134322	1446	-0.0483291
								1447	0.0170074	1447	0.00104938
								1448	-0.0144617	1448	0.0122928
								1449	-0.000711007	1449	0.0135483
								1450	-0.0236525	1450	-0.0509789
								1451	-0.00776772	1451	-0.00529639
								1452	0.0476931	1452	0.0605878
								1453	-0.0300195	1453	-0.0733087
								1454	0.7266	1454	0.303885
								1455	-0.147542	1455	0.0141865
								1456	0.481914	1456	0.0746388
								1457	-0.0406302	1457	0.0102161
								1458	0.00629491	1458	-0.00220661
								1459	-0.00605039	1459	-0.0239395
								1460	-0.148942	1460	0.107468
								1461	-0.00678478	1461	-0.00981921
								1462	-0.00142194	1462	-0.0021235
								1463	0.0217257	1463	-0.00675867
								1464	0.0412926	1464	0.252369
								1465	0.0156942	1465	0.00565278
								1466	0.205134	1466	0.226033
								1467	0.645399	1467	0.28513
								1468	0.0168856	1468	-0.0495187
								1469	-0.00299571	1469	-0.00618731
								1470	-0.0233097	1470	0.0761355
								1471	-0.0771359	1471	-0.0370473
								1472	0.296774	1472	0.00786551
								1473	-0.0220139	1473	-0.092678
								1474	-0.033885	1474	0.0805207
								1475	-0.00526541	1475	-0.0302813
								1476	-0.00403794	1476	-0.00451814
								1477	0.126024	1477	0.017068
								1478	0.197607	1478	-0.0320042
								1479	0.135552	1479	-0.0305473
								1480	0.00385841	1480	0.000666818
								1481	0.0995514	1481	0.0131528
								1482	-0.134392	1482	-0.0094998
								1483	-0.00611806	1483	0.043446
								1484	0.316386	1484	-0.0410799
								1485	-0.00889023	1485	-0.00913031
								1486	0.146192	1486	-0.00346533
								1487	0.0106206	1487	0.351961
								1488	0.00385841	1488	0.000666818
								1489	-0.0253454	1489	-0.00646102
								1490	0.00700588	1490	-0.00552047
								1491	-0.0271679	1491	-0.0303595
								1492	-0.0572038	1492	-0.13791
								1493	-0.0168467	1493	-0.0170868
								1494	-0.200159	1494	0.035007
								1495	0.00385841	1495	NA
								1496	0.00146981	1496	0.00200043
								1497	0.00697331	1497	-0.0119447
								1498	0.00385841	1498	0.000666818
								1499	NA	1499	-0.00847198
								1500	0.502213	1500	0.0147704
								1501	-0.051276	1501	0.0416115
								1502	-0.00237238	1502	-0.00376159
								1503	0.0040102	1503	-0.00875626
								1504	0.00857962	1504	-0.00713836
								1505	-0.0115348	1505	-0.0075837
								1506	0.00329323	1506	-0.0101924
								1507	-0.0183561	1507	0.397938
								1508	-0.0814484	1508	0.0289634
								1509	-0.122963	1509	-0.0150853
								1510	0.00519825	1510	-0.00284578
								1511	0.00314744	1511	-0.00618731
								1512	0.00314744	1512	-0.00618731
								1513	-0.00104156	1513	0.0422182
								1514	0.00618935	1514	-0.00976871
								1515	0.00441357	1515	-0.00824246
								1516	-0.000711007	1516	-0.000951086
								1517	0.00314744	1517	0.00266724
								1518	0.00705155	1518	-0.00252328
								1519	0.0181384	1519	-0.00351981
								1520	0.0422776	1520	0.194751
								1521	0.00412861	1521	-0.0180522
								1522	NA	1522	-0.00161789
								1523	-0.172174	1523	0.0240297
								1524	0.29612	1524	0.130314
								1525	0.0108643	1525	-0.00485366
								1526	0.000862765	1526	-0.00552047
								1527	0.326327	1527	0.169188
								1528	0.0481395	1528	0.0841201
								1529	0.0554596	1529	-0.0380014
								1530	-0.0243129	1530	0.504396
								1531	0.00314744	1531	-0.000284275
								1532	-0.244167	1532	0.350611
								1533	-0.195796	1533	-0.139326
								1534	-0.00304902	1534	-0.00688433
								1535	-0.00959715	1535	-0.0178773
								1536	-0.0315116	1536	-0.0319918
								1537	-0.213896	1537	-0.283501
								1538	-0.0224099	1538	-0.02289
								1539	-0.0988908	1539	0.151953
								1540	-0.0191598	1540	-0.0287346
								1541	NA	1541	-0.0039026
								1542	0.0922642	1542	0.147489
								1543	-0.0868509	1543	0.0343449
								1544	-0.125738	1544	0.0353543
								1545	0.00314744	1545	0.00727899
								1546	0.00700588	1546	-0.00847198
								1547	0.00869304	1547	-0.0244965
								1548	0.0242049	1548	0.0349829
								1549	-0.0075651	1549	-0.0107567
								1550	-0.0890873	1550	0.00481304
								1551	0.21302	1551	0.338042
								1552	-0.113997	1552	-0.147324
								1553	-0.0211877	1553	-0.0243793
								1554	0.474881	1554	-0.4079
								1555	-0.0250918	1555	-0.36246
								1556	-0.145566	1556	-0.121628
								1557	-0.130842	1557	-0.0248754
								1558	-0.00599136	1558	-0.00942307
								1559	0.0012061	1559	-0.0421613
								1560	-0.0492543	1560	-0.0612917
								1561	0.013149	1561	0.0108716
								1562	0.294649	1562	0.183564
								1563	-0.220135	1563	0.0926081
								1564	-0.0242786	1564	-0.0163368
								1565	0.000794224	1565	-0.00263749
								1566	-0.00915947	1566	-0.0176823
								1567	-0.0139966	1567	-0.0142366
								1568	0.120687	1568	0.14678
								1569	-0.118209	1569	-0.177896
								1570	0.140798	1570	0.0311953
								1571	-0.249109	1571	0.121334
								1572	-0.00299571	1572	-0.00323579
								1573	-0.0395365	1573	-0.0299227
								1574	-0.0150953	1574	-0.00604601
								1575	-0.00786186	1575	-0.0161638
								1576	-0.0869979	1576	0.0207803
								1577	0.625021	1577	0.0259847
								1578	-0.0084904	1578	-0.00873048
								1579	-0.00273895	1579	0.00413578
								1580	-0.189072	1580	-0.35537
								1581	-0.253597	1581	-0.0286647
								1582	0.179878	1582	0.099541
								1583	0.00386483	1583	-0.00343456
								1584	0.0243685	1584	-0.0452835
								1585	-0.00176465	1585	-0.00814788
								1586	0.00543215	1586	-0.0039026
								1587	0.00227838	1587	0.033645
								1588	-0.199339	1588	-0.11636
								1589	-0.0284443	1589	-0.0129899
								1590	NA	1590	NA
								1591	-0.00791052	1591	-0.0142937
								1592	-0.00283126	1592	-0.0100899
								1593	0.00110834	1593	-0.00527489
								1594	-0.0173721	1594	-0.0267068
								1595	-0.0249116	1595	-0.0224403
								1596	-0.0556568	1596	0.0130128
								1597	-0.0260941	1597	-0.0156423
								1598	-0.0401088	1598	0.0738481
								1599	6.71e-05	1599	-0.295001
								1600	0.000151758	1600	-0.00647155
								1601	0.0121968	1601	-0.00256895
								1602	NA	1602	NA
								1603	-0.0862265	1603	0.223135
								1604	-0.0304094	1604	0.00202378
								1605	0.0915443	1605	-0.208036
								1606	-0.0698801	1606	0.087273
								1607	0.762929	1607	0.245824
								1608	-0.00233225	1608	-0.0846894
								1609	-0.00502723	1609	0.0792086
								1610	-0.0023224	1610	0.00854971
								1611	0.240052	1611	0.318502
								1612	0.000355377	1612	-0.0244921
								1613	-0.0160873	1613	-0.0555981
								1614	0.57378	1614	0.272372
								1615	-0.00299571	1615	-0.00618731
								1616	-0.0226612	1616	0.00263271
								1617	-0.00523456	1617	-0.00276323
								1618	NA	1618	NA
								1619	-0.0876917	1619	-0.0513369
								1620	-0.00365472	1620	-0.00268907
								1621	0.113563	1621	-0.0044668
								1622	0.00700588	1622	-0.00552047
								1623	0.150255	1623	-0.0816324
								1624	0.00752373	1624	0.0969212
								1625	-0.0797747	1625	-0.00977079
								1626	0.172936	1626	-0.0662354
								1627	0.0245954	1627	-0.0254495
								1628	0.0500996	1628	-0.148099
								1629	0.000688664	1629	-0.00888617
								1630	-0.0098498	1630	-0.0130414
								1631	NA	1631	NA
								1632	-0.0131651	1632	-0.0259316
								1633	0.392818	1633	0.678321
								1634	-0.00187362	1634	-0.00733256
								1635	-0.00394716	1635	-0.00944167
								1636	-0.0151072	1636	-0.0251174
								1637	-0.00195314	1637	-0.00243333
								1638	0.00857962	1638	-0.0100899
								1639	-0.234762	1639	0.000627803
								1640	0.19553	1640	0.304361
								1641	0.171823	1641	0.0872512
								1642	0.000151758	1642	-0.00942307
								1643	-0.0243739	1643	0.253548
								1644	-0.0780437	1644	-0.086042
								1645	0.0108643	1645	-0.00190214
								1646	-0.0208646	1646	-0.00278778
								1647	-0.00916441	1647	-0.00940449
								1648	0.000143187	1648	-0.0123832
								1649	-0.0103008	1649	-0.0215211
								1650	0.176068	1650	0.0757703
								1651	NA	1651	NA
								1652	0.0539619	1652	0.18285
								1653	-0.160066	1653	-0.0550236
								1654	-0.000711007	1654	-0.000951086
								1655	-0.0119344	1655	-0.0244607
								1656	-0.00142194	1656	-0.0107567
								1657	-0.0408705	1657	-0.0263529
								1658	-0.00442364	1658	-0.00761524
								1659	0.261476	1659	0.301342
								1660	-0.125971	1660	-0.000629771
								1661	0.00248953	1661	0.0131423
								1662	0.00857962	1662	-0.0100899
								1663	-0.0179762	1663	-0.167544
								1664	1.03534	1664	0.313279
								1665	0.00118288	1665	-0.0115836
								1666	-0.0266849	1666	0.0130046
								1667	-0.0856146	1667	0.0845615
								1668	0.000306229	1668	-0.00323579
								1669	-0.00540277	1669	0.00182733
								1670	-0.0075651	1670	-0.0107567
								1671	NA	1671	NA
								1672	-0.0498891	1672	0.0422827
								1673	-0.114862	1673	0.0449674
								1674	-0.00599136	1674	4.02e-05
								1675	0.109476	1675	-0.0886322
								1676	-0.203834	1676	0.0346011
								1677	0.00326196	1677	0.00223172
								1678	-0.0238377	1678	-0.0334125
								1679	0.00684607	1679	0.280533
								1680	-0.00615778	1680	-0.175471
								1681	-0.00370665	1681	-0.00123533
								1682	-0.00142194	1682	-0.00485366
								1683	-0.00299571	1683	0.00395853
								1684	-0.00794165	1684	-0.00152322
								1685	-0.000711007	1685	-0.0039026
								1686	-0.0181565	1686	-0.0469881
								1687	-0.0143964	1687	-0.0146365
								1688	0.00876621	1688	0.00282075
								1689	0.0309753	1689	0.0400145
								1690	-0.0161382	1690	-0.0286645
								1691	-0.0167953	1691	-0.0170354
								1692	-0.00599136	1692	-0.0123746
								1693	-0.0140422	1693	-0.0113308
								1694	0.0547338	1694	-0.00223369
								1695	-0.119632	1695	0.0175786
								1696	0.00967376	1696	-0.0215221
								1697	-0.0248032	1697	-0.0161888
								1698	-0.072893	1698	-0.099272
								1699	0.0015737	1699	0.00723666
								1700	0.433936	1700	-0.0900379
								1701	0.000151758	1701	-0.00647155
								1702	0.00543215	1702	0.00200043
								1703	-0.111908	1703	-0.0231637
								1704	-0.0248904	1704	-0.0241148
								1705	-0.298401	1705	-0.151772
								1706	-0.0133652	1706	0.0035928
								1707	0.00702602	1707	-0.0116435
								1708	-0.103601	1708	-0.0726479
								1709	-0.0911188	1709	-0.204396
								1710	0.0247053	1710	-0.00132387
								1711	-0.0145226	1711	-0.00665294
								1712	0.233634	1712	-0.150726
								1713	0.243688	1713	0.258931
								1714	-0.00849872	1714	-0.00826344
								1715	-0.0122999	1715	-0.0189232
								1716	0.00863651	1716	-0.016944
								1717	-0.00789613	1717	-0.000152919
								1718	-0.00171856	1718	-0.0147251
								1719	-0.0247153	1719	0.196064
								1720	0.200351	1720	0.106399
								1721	0.0369142	1721	0.340411
								1722	0.00829157	1722	-0.203623
								1723	-0.00370665	1723	-0.00713836
								1724	0.0108643	1724	-0.00485366
								1725	0.0261002	1725	-0.024575
								1726	-0.00407792	1726	-0.0104611
								1727	-0.0446595	1727	-0.000694561
								1728	NA	1728	NA
								1729	-0.13014	1729	-0.105736
								1730	-0.0199184	1730	-0.0300182
								1731	-0.00486589	1731	-0.00809794
								1732	-0.0133066	1732	-0.000424151
								1733	-0.0171436	1733	-0.0205753
								1734	-0.0199568	1734	-0.0143713
								1735	-0.114449	1735	-0.0970844
								1736	0.0118239	1736	0.00200895
								1737	0.0122583	1737	-0.00393993
								1738	-0.0357041	1738	0.00544094
								1739	0.422468	1739	0.0764189
								1740	0.144805	1740	-0.191856
								1741	0.005666	1741	0.00476346
								1742	-0.388774	1742	-0.472657
								1743	-0.0114518	1743	-0.0207866
								1744	-0.0538675	1744	-0.0183646
								1745	NA	1745	NA
								1746	-0.0154468	1746	-0.170951
								1747	0.0109387	1747	-0.229596
								1748	-0.0300093	1748	0.0183986
								1749	-0.0092061	1749	0.0165198
								1750	0.00472117	1750	-0.00780518
								1751	-0.00828763	1751	-0.0114792
								1752	-0.00667977	1752	-0.00396833
								1753	NA	1753	-0.00618731
								1754	-0.0104951	1754	0.0157139
								1755	-0.0352455	1755	0.00699425
								1756	0.00979366	1756	0.00375609
								1757	-0.13826	1757	0.0958345
								1758	-0.00923255	1758	-0.016096
								1759	-0.256108	1759	-0.153445
								1760	0.00843446	1760	-0.0281608
								1761	0.0160751	1761	-0.000486222
								1762	0.139327	1762	0.0614917
								1763	NA	1763	0.00133362
								1764	-0.012307	1764	-0.00713836
								1765	0.0142168	1765	0.010855
								1766	-0.00256405	1766	-0.0210786
								1767	-0.00370665	1767	-0.00123533
								1768	-0.0064994	1768	0.071466
								1769	0.000151758	1769	-0.00942307
								1770	0.0084685	1770	-0.00780518
								1771	-0.00705946	1771	-0.00753966
								1772	-0.137259	1772	-0.0852398
								1773	-0.0154331	1773	0.13806
								1774	1.03208	1774	0.341706
								1775	-0.215574	1775	0.362565
								1776	-0.0178606	1776	0.0256483
								1777	-0.00693084	1777	-0.0224087
								1778	-0.00796763	1778	-0.00485066
								1779	0.00828495	1779	-0.0148194
								1780	-0.0184782	1780	-0.0197984
								1781	0.00929056	1781	-0.00323579
								1782	0.157907	1782	0.111951
								1783	-0.0105121	1783	-0.00851329
								1784	-0.0105608	1784	-0.0198955
								1785	-0.00599136	1785	-0.0153261
								1786	-0.190445	1786	-0.111362
								1787	0.0466683	1787	0.00942947
								1788	-0.00142194	1788	-0.0107567
								1789	0.00857962	1789	-0.00713836
								1790	-0.322991	1790	-0.122843
								1791	0.134501	1791	0.0028245
								1792	0.0134924	1792	-0.00768808
								1793	-0.000473537	1793	-0.01324
								1794	0.0170074	1794	0.00104938
								1795	0.0284761	1795	-0.113972
								1796	-0.307922	1796	0.139814
								1797	0.0838972	1797	0.0102981
								1798	-0.0196988	1798	0.00283911
								1799	0.132711	1799	-0.0581129
								1800	-0.0196938	1800	-0.0344559
								1801	-0.013131	1801	-0.00689671
								1802	-0.215042	1802	0.350846
								1803	0.162113	1803	-0.0809886
								1804	0.0106176	1804	-0.00884479
								1805	-0.0922236	1805	-0.0482346
								1806	0.141319	1806	0.0205863
								1807	-0.0199508	1807	-0.00296195
								1808	-0.00370665	1808	-0.00418684
								1809	0.310681	1809	0.196926
								1810	-0.00544033	1810	-0.00863193
								1811	-0.0127283	1811	-0.0193516
								1812	-0.0256652	1812	-0.0357203
								1813	0.0122654	1813	-0.0527752
								1814	0.00314744	1814	-0.00323579
								1815	-0.00012025	1815	0.00411683
								1816	-0.00528039	1816	-0.00847198
								1817	-0.106572	1817	-0.069779
								1818	-0.00599136	1818	-0.000321324
								1819	-0.0122856	1819	-0.00173845
								1820	-0.00137339	1820	-0.00670146
								1821	-0.00883582	1821	-0.0122675
								1822	-0.0167866	1822	-0.0202183
								1823	-0.00528039	1823	0.0289718
								1824	-0.00845042	1824	0.00327791
								1825	-0.158905	1825	-0.0878281
								1826	0.219778	1826	-0.0871174
								1827	-0.00400355	1827	-0.0135784
								1828	-0.023832	1828	-0.0250429
								1829	-0.035408	1829	-0.0127691
								1830	0.116005	1830	0.41264
								1831	NA	1831	-0.0039026
								1832	-0.105691	1832	0.00132788
								1833	NA	1833	-0.0135063
								1834	0.000524421	1834	-0.00713836
								1835	-0.000942841	1835	-0.0388507
								1836	-0.000711007	1836	0.00200043
								1837	-0.00528039	1837	-0.00552047
								1838	0.00385841	1838	0.000666818
								1839	-0.0281387	1839	-0.0374734
								1840	-0.0731673	1840	0.0982624
								1841	-0.00981827	1841	0.0824409
								1842	-0.0274137	1842	0.0167851
								1843	0.00243647	1843	-0.0126872
								1844	0.000862765	1844	-0.0080145
								1845	0.00343094	1845	-0.0235896
								1846	0.00472117	1846	0.0040009
								1847	8.88e-05	1847	-0.00333726
								1848	-0.00299571	1848	0.000158455
								1849	NA	1849	0.0068637
								1850	0.00928247	1850	0.00104938
								1851	-0.00827607	1851	-0.00930967
								1852	NA	1852	NA
								1853	-0.0502067	1853	-0.0741015
								1854	-0.0096184	1854	-0.102944
								1855	0.00880523	1855	0.0119143
								1856	-0.0225832	1856	0.0432715
								1857	-0.00861043	1857	-0.0463359
								1858	0.0116311	1858	-0.00189353
								1859	-0.00964456	1859	-0.0179321
								1860	0.398025	1860	0.31291
								1861	0.00834529	1861	-0.117134
								1862	NA	1862	NA
								1863	0.00819149	1863	-0.00284151
								1864	-0.00953266	1864	-0.0060283
								1865	-0.108452	1865	0.0780346
								1866	0.378867	1866	-0.179987
								1867	0.0128548	1867	-0.0185064
								1868	-0.0324644	1868	-0.0416274
								1869	-0.00890419	1869	-0.0125798
								1870	-0.232369	1870	-0.0846294
								1871	-0.0438501	1871	-0.00306385
								1872	0.0219952	1872	-0.00531017
								1873	0.00454907	1873	-0.000951086
								1874	-0.0812121	1874	-0.0270528
								1875	-0.0323161	1875	-0.0199553
								1876	0.047761	1876	-0.0615041
								1877	-0.0565255	1877	0.203188
								1878	-0.0168867	1878	0.369114
								1879	0.0626799	1879	-0.0082414
								1880	-0.0751736	1880	-0.0358647
								1881	0.0293593	1881	-0.014094
								1882	NA	1882	NA
								1883	-0.0323331	1883	-0.0574657
								1884	-0.00624839	1884	-0.0096801
								1885	-0.014285	1885	-0.0277251
								1886	-0.0064913	1886	0.0491114
								1887	NA	1887	-0.00323579
								1888	0.322857	1888	-0.0220694
								1889	-0.129289	1889	0.134091
								1890	0.00356169	1890	-0.00586556
								1891	-0.0585333	1891	-0.00908223
								1892	-0.0386167	1892	-0.0219713
								1893	-0.0238521	1893	-0.0294605
								1894	0.103297	1894	-0.115497
								1895	-0.022153	1895	-0.00908169
								1896	0.0076069	1896	0.121739
								1897	-0.0111861	1897	-0.0152527
								1898	-0.152579	1898	0.10537
								1899	-0.00794207	1899	0.000856876
								1900	0.119007	1900	0.20376
								1901	0.000862765	1901	-0.00406684
								1902	-0.194631	1902	-0.0530273
								1903	-0.110742	1903	-0.234599
								1904	0.0125519	1904	-0.088637
								1905	-0.0135173	1905	0.00563823
								1906	0.299845	1906	-0.0188189
								1907	0.013149	1907	-0.00256895
								1908	-0.0276217	1908	-0.0184455
								1909	0.0207151	1909	0.00120931
								1910	0.164535	1910	-0.0892498
								1911	-0.0205585	1911	0.0976692
								1912	-0.00299571	1912	-0.000284275
								1913	0.0841322	1913	0.0351961
								1914	NA	1914	NA
								1915	NA	1915	NA
								1916	-0.00597708	1916	-0.00940879
								1917	-0.00913583	1917	-0.0123274
								1918	0.113126	1918	-0.138342
								1919	-0.0455861	1919	-0.0657485
								1920	-0.125758	1920	-0.083779
								1921	-0.303012	1921	-0.32224
								1922	0.0762629	1922	-0.00171707
								1923	0.00390745	1923	0.0647338
								1924	NA	1924	-0.00640009
								1925	-0.0312487	1925	-0.0283091
								1926	-0.00528039	1926	0.00628561
								1927	-0.119932	1927	-0.0758003
								1928	0.000754216	1928	-0.0026775
								1929	0.0676096	1929	0.0423719
								1930	-0.059435	1930	-0.141871
								1931	0.00638025	1931	0.00561876
								1932	0.00322934	1932	-0.0464124
								1933	0.000862765	1933	-0.00847198
								1934	-0.000664064	1934	-0.0236596
								1935	0.0087072	1935	-0.00142916
								1936	-0.0040638	1936	-0.00725539
								1937	0.0471606	1937	-0.0202058
								1938	0.00241594	1938	0.00355678
								1939	-0.027045	1939	0.00503377
								1940	-0.00165041	1940	-0.00213061
								1941	-0.0362547	1941	-0.0421045
								1942	-0.0121857	1942	-0.0070582
								1943	-0.00299571	1943	-0.000358053
								1944	-0.000642287	1944	-0.00702552
								1945	0.00547863	1945	-0.0123818
								1946	0.0174301	1946	-0.00443099
								1947	0.00520995	1947	-0.00272397
								1948	-0.0327761	1948	-0.0529589
								1949	0.128392	1949	-0.0980822
								1950	0.0267036	1950	-0.000781169
								1951	-0.00621983	1951	-0.00670002
								1952	-0.106843	1952	0.133068
								1953	-0.144502	1953	-0.266499
								1954	-0.0772559	1954	-0.140342
								1955	-0.000356347	1955	0.00139474
								1956	-0.0105094	1956	-0.00508652
								1957	-0.0241942	1957	-0.0315378
								1958	-0.000559214	1958	-0.0133257
								1959	-0.00370665	1959	0.00466771
								1960	NA	1960	-0.0153261
								1961	-0.00927848	1961	0.00484765
								1962	-0.000333748	1962	-0.0128601
								1963	0.00217645	1963	-0.0071583
								1964	-0.00299571	1964	-0.000284275
								1965	0.00617196	1965	-0.00340287
								1966	0.00543215	1966	-0.000205827
								1967	0.290851	1967	0.110059
								1968	-0.165868	1968	-0.0701379
								1969	-0.00252864	1969	-0.00647349
								1970	-0.00766507	1970	NA
								1971	-0.000315355	1971	-0.011375
								1972	NA	1972	-0.00682702
								1973	0.36317	1973	-0.114391
								1974	-0.0256208	1974	0.142282
								1975	-0.0320483	1975	-0.0368913
								1976	0.0147897	1976	-0.0230331
								1977	-0.0364547	1977	-0.171007
								1978	-0.00897576	1978	-0.00945595
								1979	-0.0159156	1979	-0.0222988
								1980	-0.20863	1980	-0.0376506
								1981	0.541275	1981	0.152899
								1982	0.180616	1982	0.000475795
								1983	-0.00292716	1983	-0.00611876
								1984	-0.0137753	1984	-0.0178633
								1985	-0.028983	1985	0.0240678
								1986	-0.0150904	1986	-0.0182819
								1987	-0.0540448	1987	0.14596
								1988	0.00737474	1988	-0.238211
								1989	-0.00299571	1989	0.0142667
								1990	-0.055189	1990	-0.0626888
								1991	0.0707472	1991	0.0019266
								1992	0.137363	1992	-0.0759055
								1993	-0.159388	1993	-0.213573
								1994	-0.0290322	1994	0.190905
								1995	0.138378	1995	-0.0361267
								1996	-0.320397	1996	0.276442
								1997	-0.164513	1997	-0.0283859
								1998	-0.000941864	1998	0.0227768
								1999	0.10065	1999	-0.0465681
[truncated: 5,190 more rows]

## Sheet: Fig6E
	box1		box2		box3		box4
1	0.18799	1	0.0145341	1	-0.0187493	1	-0.0253912
2	0.169581	2	0.165252	2	0.230814	2	0.222124
3	0.095863	3	0.0231129	3	-0.00494583	3	-0.12611
4	0.507009	4	0.0325964	4	-0.495357	4	0.980935
5	0.798237	5	0.58552	5	-0.0121559	5	-0.0118437
6	0.121862	6	-0.074854	6	-0.0289857	6	0.00164535
7	0.206127	7	0.0174392	7	-0.00134312	7	0.00813959
8	0.157982	8	-0.0529999	8	-0.000775072	8	-0.0410463
9	0.511947	9	0.368284	9	-0.109978	9	0.0113549
10	0.438953	10	0.136423	10	-0.0290729	10	-0.042752
11	-0.00368863	11	0.0982909	11	0.0227295	11	-0.0543469
12	0.237573	12	-0.0653268	12	-0.0391751	12	0.159671
13	0.321793	13	-0.0719525	13	-0.0447277	13	-0.0443213
14	0.133213	14	0.0773997	14	0.00941585	14	0.00378993
15	0.134785	15	0.00546222	15	0.135884	15	0.00810489
16	0.66844	16	0.277414	16	0.0273331	16	-0.00285096
17	0.282401	17	0.103234	17	-0.0671867	17	-0.109299
18	0.140064	18	0.450859	18	0.751363	18	-0.524956
19	0.028015	19	0.0334628	19	0.0400272	19	0.283382
20	0.105229	20	0.0204383	20	-0.0270078	20	-0.0631975
21	0.0476335	21	-0.112016	21	-0.0855057	21	-0.11404
22	-0.0194655	22	-0.0295031	22	0.120359	22	0.0575873
23	0.326385	23	0.154908	23	-0.102967	23	0.0210645
24	0.165581	24	0.0384384	24	0.227224	24	-0.0598234
25	0.249679	25	0.185707	25	-0.11052	25	-0.103923
26	0.352483	26	-0.0510849	26	NA	26	NA
27	0.673727	27	0.0963186	27	-0.121071	27	0.118611
28	0.343971	28	0.37718	28	-0.0674434	28	-0.119341
29	0.0442788	29	0.157457	29	-0.000687156	29	-0.00277055
30	0.17479	30	0.0371043	30	0.0233007	30	0.0187992
31	0.747905	31	0.429221	31	0.0474223	31	-0.00320749
32	0.0911563	32	-0.0300825	32	0.011219	32	-0.0198181
33	0.385037	33	0.0405991	33	0.0519605	33	-0.0240881
34	0.181723	34	0.0861827	34	-0.0182871	34	-0.0160964
35	0.153726	35	-0.0345326	35	-0.137264	35	-0.194508
36	0.0659652	36	0.00636391	36	-0.0116791	36	0.0779028
37	0.379304	37	0.185998	37	0.157557	37	0.249994
38	-0.0310625	38	0.226328	38	0.00956069	38	0.0879341
39	0.103736	39	-0.0201446	39	-0.316719	39	-0.0779583
40	0.265967	40	0.0175592	40	0.243781	40	-0.182101
41	0.435026	41	-0.0462585	41	0.00269288	41	0.00844084
42	0.051737	42	-0.0352611	42	-0.0385781	42	0.211185
43	-0.0766066	43	0.437708	43	0.109984	43	-0.277873
44	0.0551879	44	-0.057199	44	0.0167138	44	-0.183001
45	0.276869	45	0.125964	45	0.068514	45	0.0380264
46	0.0794658	46	0.364012	46	-0.0281658	46	-0.0116682
47	0.0947634	47	0.537087	47	-0.165594	47	0.376061
48	0.056217	48	-0.401689	48	-0.601674	48	0.356062
49	0.100726	49	0.030618	49	0.000332838	49	-0.00185464
50	0.312148	50	0.0720869	50	0.0326759	50	-0.106815
51	0.0622225	51	0.0204409	51	-0.0377923	51	0.0436972
52	0.0845045	52	-0.0203454	52	-0.016614	52	-0.013802
53	-0.0620153	53	-0.101703	53	-0.154443	53	-0.157503
54	0.557403	54	-0.00543277	54	0.0763165	54	-0.0226771
55	0.117807	55	0.247676	55	0.0491145	55	-0.0336892
56	0.17341	56	-0.0359688	56	-0.00439654	56	-0.00546621
57	0.208338	57	-0.00348798	57	-0.0108079	57	-0.0054962
58	0.0650316	58	0.0290021	58	-0.0175262	58	-0.0219012
59	0.153615	59	0.509392	59	0.115889	59	0.0420198
60	-0.0255251	60	-0.170946	60	-0.138926	60	0.220788
61	0.129667	61	-0.0662822	61	-0.161039	61	0.59319
62	0.000392416	62	-0.00827248	62	-0.131859	62	0.54983
63	0.100361	63	0.0835303	63	-0.0589272	63	0.11023
64	-0.0447936	64	0.092805	64	-0.00750642	64	0.00529076
65	0.186954	65	0.0575566	65	-0.016427	65	-0.00808398
66	-0.00804599	66	-0.0124755	66	-0.0266146	66	-0.0128489
67	-0.0665015	67	-0.513337	67	0.156199	67	-0.384696
68	0.0965301	68	0.0717141	68	0.0202175	68	-0.126657
69	0.0422162	69	0.301596	69	-0.000151116	69	-0.0105386
70	0.249028	70	0.14079	70	-0.242674	70	-0.0315265
71	0.297494	71	-0.200242	71	-0.00657482	71	-0.00665145
72	0.125546	72	-0.0919872	72	0.0131577	72	0.161348
73	0.0770624	73	-0.0449004	73	-0.0277257	73	-0.199061
74	0.378325	74	0.255085	74	0.0260787	74	-0.0029837
75	-0.0435543	75	0.128564	75	0.0170141	75	0.269467
76	0.117982	76	-0.0144264	76	-0.0118139	76	-0.0444366
77	0.233115	77	0.0561071	77	0.0348675	77	-0.0326294
78	0.00876827	78	-0.0290104	78	0.0595275	78	-0.00633911
79	0.0592972	79	0.166121	79	-0.0104166	79	-0.00844374
80	0.229981	80	-0.0450081	80	-0.0303908	80	-0.035078
81	0.0599787	81	-0.195553	81	0.086174	81	0.342886
82	0.313358	82	0.181728	82	-0.0263972	82	-0.0316765
83	0.0933991	83	0.0415325	83	-0.00891689	83	-0.006209
84	0.294926	84	0.0367934	84	-0.0165913	84	-0.169802
85	-0.0585781	85	-0.247069	85	-0.0134581	85	-0.0436999
86	0.102315	86	-0.143255	86	0.157357	86	0.0356095
87	0.169827	87	-0.134313	87	-0.0173255	87	-0.0144094
88	-0.0389717	88	-0.100406	88	0.0137816	88	0.0109778
89	-0.00246672	89	-0.186752	89	0.00329427	89	0.00845905
90	0.0871704	90	-0.0205415	90	-0.00263734	90	0.00314082
91	0.216905	91	0.0463287	91	-0.112961	91	0.0588885
92	0.088653	92	0.0914112	92	-0.0864777	92	0.167294
93	-0.0743045	93	-0.0520738	93	-0.0835366	93	0.104699
94	0.23149	94	0.289295	94	-0.0018409	94	-0.00892377
95	0.0489887	95	-0.0417817	95	0.0815477	95	-0.188333
96	0.0453833	96	-0.0691718	96	0.0108297	96	-0.0117783
97	-0.323154	97	0.0907026	97	-0.00752463	97	-0.023996
98	0.00883752	98	-0.0450128	98	0.241346	98	-0.0896223
99	0.036245	99	0.00894752	99	-0.124942	99	0.106612
100	0.0531454	100	0.17621	100	-0.287682	100	-0.312452
101	0.468544	101	0.24025	101	0.140843	101	0.0723152
102	0.16468	102	-0.118999	102	0.0618997	102	0.0513564
103	0.109005	103	0.00857537	103	-0.0155282	103	-0.00518595
104	0.0825044	104	-0.049596	104	-0.0116087	104	-0.0681167
105	0.446033	105	0.100471	105	-0.0176418	105	-0.00693054
106	0.0121851	106	0.266395	106	-0.057655	106	0.058561
107	0.647521	107	0.0426763	107	0.0443931	107	-0.146104
108	0.0783836	108	-0.0314224	108	-0.155746	108	-0.0925151
109	0.0116094	109	-0.130942	109	-0.0163827	109	-0.0203182
110	0.440602	110	0.0131038	110	-0.0108688	110	-0.0103484
111	0.211989	111	-0.0962262	111	0.107421	111	0.172448
112	-0.0452269	112	-0.28069	112	0.0693034	112	-0.105463
113	-0.00630591	113	-0.0504851	113	0.0424397	113	0.083898
114	0.264003	114	-0.383223	114	0.00645612	114	-0.000936616
115	0.163232	115	-0.150547	115	-0.0186805	115	-0.0134833
116	0.0150182	116	-0.117532	116	0.019858	116	0.218982
117	0.0863901	117	-0.10099	117	0.0462476	117	0.0157026
118	-0.123602	118	-0.200554	118	-0.00447359	118	-0.00416134
119	0.0436375	119	0.188099	119	0.00778362	119	-0.0478019
120	0.124288	120	-0.0255209	120	0.0147426	120	0.0690421
121	0.124215	121	-0.130491	121	0.103465	121	-0.130573
122	-0.0423131	122	0.295343	122	0.055418	122	-0.147397
123	0.0275369	123	-0.0551695	123	0.00798977	123	-0.126109
124	0.151669	124	0.447387	124	-0.280617	124	-0.616065
125	-0.0290713	125	0.0678529	125	0.0036522	125	-0.00435142
126	0.0467305	126	0.0125993	126	0.0715149	126	0.0377848
127	0.0117537	127	-0.0722266	127	0.0365726	127	-0.0458592
128	-0.050537	128	-0.597586	128	0.224523	128	0.0814325
129	0.565981	129	-0.164123	129	0.112094	129	0.0178537
130	0.179267	130	0.150513	130	-0.103185	130	-0.0923679
131	0.107686	131	-0.104095	131	-0.127897	131	0.362708
132	0.0533285	132	0.0698212	132	0.0300193	132	-0.125137
133	0.255208	133	0.376087	133	0.146016	133	-0.253412
134	0.0529149	134	0.0162399	134	0.146326	134	0.151668
135	-0.0465701	135	-0.0160734	135	-0.237807	135	0.369088
136	0.200358	136	0.00330941	136	-0.0198749	136	-0.00695998
137	0.153308	137	0.0346815	137	-0.101124	137	-0.242263
138	-0.0489311	138	0.0313557	138	-0.0595428	138	-0.0263093
139	-0.00453194	139	0.0375508	139	-0.0239662	139	0.00807976
140	0.165837	140	-0.0894868	140	-0.000850319	140	-0.000876735
141	0.111511	141	-0.321137	141	-0.186993	141	-0.0375835
142	0.165489	142	0.288888	142	-0.100828	142	0.156415
143	0.0792583	143	0.150545	143	-0.00663218	143	-0.00142457
144	0.178451	144	-0.0739968	144	-0.0783265	144	-0.144151
145	0.0196736	145	-0.117503	145	-41.9679	145	59.0033
146	0.0475624	146	-0.0317121	146	-0.410607	146	0.246931
147	0.0820134	147	0.706396	147	0.0955317	147	-0.135802
148	0.0186029	148	0.0171277	148	0.268482	148	-0.112358
149	-0.0138413	149	0.663821	149	0.000212055	149	-0.00426702
150	-0.243696	150	0.0200984	150	0.140253	150	-0.0710152
151	0.0458283	151	0.0143453	151	0.0357537	151	0.103428
152	0.115805	152	0.295494	152	-0.0648784	152	-0.142721
153	0.108756	153	-0.0279231	153	0.0864794	153	0.0355089
				154	0.111147	154	0.0640628
				155	-0.0138423	155	-0.0490316
				156	0.0228439	156	-0.144866
				157	-0.00251053	157	-0.00641918
				158	0.0580163	158	0.244307
				159	-0.00485341	159	-0.00425995
				160	0.0623366	160	-0.00177788
				161	-0.126956	161	-0.00868467
				162	-0.0956983	162	-0.01141
				163	-0.0388758	163	0.067317
				164	-0.236906	164	0.863103
				165	-0.0321297	165	-0.0189167
				166	-0.00390371	166	-0.00710382
				167	0.11357	167	0.0422833
				168	-0.113646	168	-0.0951737
				169	-0.00412561	169	-0.00370928
				170	0.127478	170	-0.119506
				171	0.00283945	171	0.000860102
				172	0.283626	172	-0.0632548
				173	0.239461	173	-0.106531
				174	0.0105239	174	0.00183076
				175	-0.00585265	175	-0.111822
				176	-0.000244883	176	-0.00722368
				177	-0.0114627	177	-0.0184137
				178	-0.0779355	178	-0.240906
				179	0.00378104	179	-0.00798905
				180	-0.00721653	180	-0.0140912
				181	0.133389	181	-0.164501
				182	-0.0162051	182	-0.0109975
				183	-0.0602609	183	0.100987
				184	0.517999	184	-0.249417
				185	0.00614653	185	-0.243992
				186	-0.159049	186	-0.122615
				187	0.0290113	187	-0.122199
				188	0.00115051	188	-0.00163962
				189	0.0757694	189	-0.411989
				190	0.00330284	190	0.0013221
				191	-0.09117	191	0.100802
				192	0.00492236	192	-0.0841226
				193	-0.00019638	193	-0.00100703
				194	0.0124402	194	-0.00334923
				195	0.112617	195	0.137277
				196	-0.00997922	196	-0.0104508
				197	-0.0290164	197	0.0971407
				198	0.0912781	198	0.193785
				199	-0.0237626	199	-0.025846
				200	-0.172985	200	-0.195018
				201	-0.400397	201	0.468077
				202	-0.0848644	202	-0.146705
				203	0.0245763	203	-0.0256474
				204	-0.254493	204	0.310666
				205	-0.0523892	205	0.227836
				206	0.00569159	206	-0.07704
				207	0.0604484	207	-0.0935304
				208	0.0112582	208	-0.000982756
				209	-0.00434751	209	-0.00413935
				210	0.101282	210	0.00364338
				211	-0.00439492	211	-0.00745752
				212	0.0716886	212	-0.00959888
				213	5.98e-05	213	-0.00856061
				214	-0.019601	214	-0.126049
				215	-0.0295508	215	0.0320708
				216	-0.579938	216	0.427921
				217	0.0697566	217	-0.144355
				218	0.0195945	218	0.0028715
				219	-0.00266314	219	-0.00541933
				220	-0.00529865	220	-0.0193294
				221	-0.00149606	221	-0.00130579
				222	-0.0538978	222	-0.30789
				223	-0.0543126	223	-0.188996
				224	0.0593503	224	0.104498
				225	0.00733876	225	-0.0222883
				226	10.9412	226	-7.94561
				227	0.00490226	227	0.00258979
				228	-0.0200848	228	-0.0763846
				229	-0.00611923	229	0.0125036
				230	-0.105004	230	0.297387
				231	0.000110952	231	0.000215034
				232	-0.0269205	232	0.164215
				233	0.0723292	233	0.00306434
				234	-0.268371	234	0.0129629
				235	-0.0059996	235	-0.0203473
				236	8e-06	236	-0.00483375
				237	-0.00641032	237	-0.00599399
				238	0.137677	238	-0.140126
				239	-0.124598	239	-0.0487851
				240	-0.0198701	240	-0.0219535
				241	-0.00935292	241	0.253913
				242	-0.189934	242	0.199517
				243	0.0633303	243	0.0795725
				244	-0.00285558	244	-0.00320318
				245	0.0651007	245	-0.09146
				246	-0.0215673	246	-0.0305106
				247	-0.00231122	247	-0.00413935
				248	0.0200352	248	-0.0184938
				249	0.142478	249	0.100478
				250	0.0159604	250	0.0181394
				251	0.129028	251	-0.0344152
				252	-0.0548451	252	0.0374427
				253	0.0715229	253	0.163593
				254	-0.0151489	254	-0.0107152
				255	0.0581905	255	0.0194573
				256	0.0249747	256	-0.016354
				257	0.122098	257	-0.0160472
				258	0.317608	258	0.0253436
				259	NA	259	NA
				260	-0.125936	260	0.0259553
				261	-0.0415142	261	-0.0118015
				262	0.136203	262	-0.222086
				263	0.0357752	263	0.0849867
				264	-0.00708872	264	0.00801376
				265	-0.00318358	265	-0.0126621
				266	0.0985964	266	-0.0467868
				267	-0.024435	267	-0.0183954
				268	-0.0245909	268	-0.0266743
				269	-0.0283174	269	0.271145
				270	-0.00583586	270	-0.00802333
				271	-0.0505945	271	-3.05e-06
				272	-0.331485	272	0.0582577
				273	0.0463754	273	-0.058457
				274	0.132118	274	0.151405
				275	0.00108921	275	-0.0034939
				276	-0.00656589	276	-0.0107784
				277	0.00814899	277	-0.0617183
				278	0.239498	278	0.445573
				279	NA	279	NA
				280	-0.00192444	280	0.00150522
				281	-0.359917	281	0.610285
				282	-0.123917	282	0.579544
				283	-0.00412561	283	-0.00456855
				284	-0.00422905	284	-0.0267713
				285	0.0944316	285	0.0832641
				286	-0.00723172	286	1.08e-05
				287	0.0238481	287	0.00506271
				288	0.0033518	288	0.00157945
				289	0.0104702	289	-0.00327921
				290	-0.00652125	290	-0.0094524
				291	-0.000513246	291	-0.0065974
				292	0.12506	292	0.125017
				293	-0.00652125	293	0.00129021
				294	-0.098399	294	0.0355179
				295	0.000814825	295	0.00292979
				296	-0.00241409	296	0.0726107
				297	0.00292353	297	0.0052209
				298	0.000443772	298	-0.00226455
				299	-0.0617213	299	0.00737038
				300	-0.00993508	300	-0.34872
				301	0.107329	301	0.0483892
				302	-0.0133368	302	-0.0845827
				303	-0.0116096	303	-0.0198581
				304	-0.001619	304	0.00900447
				305	-0.000619723	305	NA
				306	0.164124	306	-0.154382
				307	0.101177	307	-0.0770706
				308	-0.237664	308	-0.289895
				309	-0.0229481	309	0.172886
				310	-0.142909	310	0.107106
				311	0.0251325	311	-0.00965887
				312	-0.0268122	312	-0.159496
				313	0.239467	313	-0.0920043
				314	-0.000615316	314	-0.00530254
				315	-0.00513155	315	-0.00646486
				316	-0.0511846	316	0.0835711
				317	0.016462	317	-0.0420804
				318	-0.0127871	318	0.00562954
				319	0.0863582	319	-0.0214815
				320	0.172517	320	0.221716
				321	0.0710527	321	-0.0961412
				322	-0.00668895	322	-0.00214733
				323	-0.0143306	323	-0.016298
				324	-0.0311386	324	-0.0152446
				325	-0.0216692	325	-0.0146623
				326	-0.147338	326	0.0908909
				327	-0.00869503	327	-0.0107784
				328	-0.0115256	328	-0.0184888
				329	-0.00910693	329	-0.00886129
				330	-0.0105836	330	-0.0140042
				331	-0.00471678	331	0.00069904
				332	0.008856	332	-0.0109934
				333	-0.302201	333	0.283192
				334	-7.98e-05	334	0.0142628
				335	-0.00108425	335	0.129064
				336	0.00371702	336	0.00522475
				337	0.00350985	337	-0.0157988
				338	0.10484	338	-0.0410578
				339	0.0123921	339	-0.00546421
				340	0.0148745	340	0.0081443
				341	-0.178632	341	-0.043911
				342	-0.0291294	342	-0.0151021
				343	-0.0112016	343	-0.00599399
				344	-0.016257	344	-0.0188989
				345	0.0273594	345	0.00129021
				346	0.0350821	346	-0.0141497
				347	-0.346583	347	0.776014
				348	-0.000437466	348	0.00260437
				349	NA	349	NA
				350	-0.010882	350	-0.0224439
				351	-0.0437699	351	-0.0150614
				352	0.00512416	352	-0.000726638
				353	-0.0626341	353	-0.0572729
				354	-0.0723608	354	-0.0896643
				355	0.00638569	355	-0.0304325
				356	0.00730623	356	-0.00409019
				357	0.00145535	357	0.0187399
				358	0.019224	358	-0.0100547
				359	-0.00763747	359	-0.0140847
				360	-0.00161556	360	-0.0133574
				361	-0.00217376	361	0.000430069
				362	-0.00498125	362	NA
				363	0.00545703	363	-0.001422
				364	-0.0203666	364	-0.0225541
				365	0.0923939	365	-0.184742
				366	-0.00704018	366	-0.000405524
				367	-0.436949	367	0.168589
				368	0.0906974	368	0.025641
				369	-0.270123	369	0.118356
				370	-0.0575967	370	0.638922
				371	-0.248155	371	0.356295
				372	0.000110952	372	NA
				373	-0.0721376	373	-0.0853941
				374	0.119859	374	-0.1284
				375	0.0514101	375	-0.111784
				376	-0.00516646	376	-0.00904287
				377	-0.234971	377	0.399045
				378	-0.012706	378	-0.0315627
				379	-0.00206281	379	NA
				380	-0.21774	380	-0.00997872
				381	0.0110417	381	-0.00312707
				382	0.0072714	382	-0.00413935
				383	0.152002	383	-0.0785712
				384	0.0943962	384	0.0839848
				385	0.0164958	385	-0.0955191
				386	-0.00492642	386	-0.0120271
				387	-0.000696992	387	-0.00431796
				388	-0.201745	388	-0.0965916
				389	0.244903	389	0.0827673
				390	0.149021	390	-0.234807
				391	0.0419702	391	-0.0845125
				392	0.0701341	392	-0.00127016
				393	-0.0113387	393	-0.0182283
				394	0.00306135	394	-0.006209
				395	-0.0122541	395	-0.0253006
				396	0.00980451	396	0.000430069
				397	0.123609	397	0.197807
				398	0.0291586	398	0.435736
				399	-0.0131746	399	-0.0153478
				400	-0.387846	400	-0.119198
				401	-0.055464	401	-0.0628078
				402	-0.027443	402	-0.018024
				403	-0.0823929	403	0.34988
				404	-0.194713	404	0.200345
				405	-50.674	405	67.3948
				406	0.0137251	406	-0.00362229
				407	-0.00206281	407	-0.00435438
				408	-0.0204674	408	-0.0199469
				409	-0.0149443	409	-0.0145714
				410	-0.0359771	410	-0.0213869
				411	-0.536685	411	0.77853
				412	0.000332838	412	-0.00185464
				413	0.0434098	413	0.0531124
				414	0.05558	414	0.102336
				415	-0.0158801	415	-0.0224925
				416	0.0606868	416	0.167251
				417	0.0440162	417	0.026069
				418	-0.00195187	418	0.00875929
				419	-0.231406	419	0.0701159
				420	0.00501319	420	0.00412968
				421	-0.0117537	421	-0.00902506
				422	0.00953622	422	0.0476802
				423	-0.0116036	423	-0.0258734
				424	-0.00746822	424	-0.0429405
				425	-0.0961291	425	-0.18176
				426	0.139553	426	-0.0661019
				427	-0.0987461	427	0.18063
				428	-0.0953274	428	-0.154863
				429	-0.245541	429	-0.164718
				430	-4.92e-05	430	0.000727135
				431	-0.00172993	431	-0.00120952
				432	-0.0632815	432	0.0620413
				433	0.00629816	433	0.00224746
				434	-0.0531446	434	-0.0707187
				435	0.122481	435	-0.0349871
				436	0.107748	436	0.0319498
				437	-0.0018409	437	-0.000537162
				438	0.0229259	438	-0.0026231
				439	0.0502164	439	0.000929574
				440	0.118222	440	0.159964
				441	NA	441	NA
				442	-0.126226	442	-0.0843696
				443	-0.000108671	443	-0.00937903
				444	-0.000463665	444	0.000473079
				445	0.0518761	445	0.00918892
				446	0.018836	446	0.0233103
				447	0.0121205	447	-0.0173356
				448	0.0756204	448	-0.0419087
				449	-0.0109617	449	0.0058193
				450	0.0780324	450	-0.20353
				451	-0.0106925	451	-0.0241432
				452	0.099151	452	-0.155016
				453	0.0199453	453	-0.0180843
				454	0.00968052	454	-0.143262
				455	-0.0149	455	-0.0121921
				456	-0.0358489	456	0.0961604
				457	0.00668589	457	-0.00268855
				458	0.00836887	458	0.0847302
				459	-0.0180557	459	-0.0203473
				460	-0.00217376	460	0.00292979
				461	-0.00423654	461	-0.0029869
				462	0.0129446	462	-0.00514696
				463	0.00715851	463	0.380202
				464	0.229902	464	0.18807
				465	-0.00181212	465	-0.0121635
				466	-0.00206281	466	0.00314481
				467	-0.055698	467	0.223414
				468	NA	468	NA
				469	-0.0792542	469	0.160617
				470	-0.0518238	470	-0.0708849
				471	-0.00847312	471	-0.0153478
				472	0.0330252	472	-0.193496
				473	-0.226784	473	1.13668
				474	-0.00217376	474	-0.00206968
				475	0.000609513	475	-0.0180593
				476	0.0922002	476	0.19616
				477	-0.174894	477	0.183518
				478	0.275626	478	-0.0656931
				479	-0.0518784	479	0.103635
				480	0.0036391	480	-0.00583944
				481	0.0999158	481	-0.0385649
				482	0.0234808	482	-0.00523692
				483	0.0922637	483	0.00574691
				484	-0.00287291	484	0.00149036
				485	-0.00901751	485	0.00237544
				486	-0.00217376	486	-0.00206968
				487	-0.0195924	487	-0.0116439
				488	-0.00663218	488	-0.0039243
				489	-0.0519808	489	-0.0264025
				490	0.030183	490	-0.330437
				491	-0.00195187	491	-0.00163962
				492	0.0178011	492	-0.202716
				493	0.0116104	493	0.000645086
				494	-0.0488285	494	-0.0150321
				495	0.0685337	495	-0.130204
				496	0.0795264	496	-0.103444
				497	-0.00423654	497	-0.00642402
				498	0.00332878	498	0.0414124
				499	0.184349	499	-0.0321021
				500	-0.0105052	500	-0.010193
				501	0.0865219	501	0.17797
				502	-0.0399668	502	0.635075
				503	-0.00599106	503	-0.00849371
				504	-0.00432352	504	-0.0011993
				505	-0.0374249	505	-0.0675383
				506	0.0765088	506	0.0283133
				507	-0.417915	507	0.00633298
				508	0.0596112	508	0.00666142
				509	0.0310493	509	0.0194218
				510	-0.00629935	510	-0.0157779
				511	0.0735924	511	-0.0268915
				512	-0.00869503	512	-0.0157779
				513	0.20026	513	-0.0963867
				514	-0.351891	514	-0.0490516
				515	-0.0600368	515	-0.214281
				516	0.465008	516	-0.0999782
				517	-0.00151047	517	-0.0102037
				518	0.1012	518	-0.0409681
				519	-0.0766749	519	0.0631675
				520	-0.0509973	520	0.244234
				521	-0.103097	521	-0.230387
				522	-0.00263082	522	-0.0179122
				523	0.000443772	523	4.15e-05
				524	0.0705249	524	-0.0141518
				525	-0.0456954	525	-0.0219729
				526	0.0195122	526	0.0159256
				527	-0.0910639	527	0.378835
				528	-0.0162908	528	-0.0135829
				529	0.126354	529	-0.0925173
				530	0.0444356	530	-0.0224967
				531	0.0107725	531	-0.0130387
				532	-0.342769	532	-0.253892
				533	-0.0108198	533	-0.0104035
				534	0.0562993	534	-0.0201193
				535	0.095763	535	-0.143091
				536	0.00536493	536	-0.0201323
				537	-0.0214053	537	-0.0152449
				538	0.100056	538	0.244659
				539	-0.0784953	539	-0.406178
				540	-0.0417249	540	0.00411385
				541	0.0116076	541	0.00472845
				542	0.000888092	542	0.0549496
				543	-0.0112016	543	-0.0134932
				544	0.256067	544	0.483665
				545	-0.0854908	545	0.128162
				546	-0.0086243	546	-0.181663
				547	0.327671	547	0.378358
				548	-0.365766	548	0.363052
				549	-0.010314	549	-0.0250217
				550	0.0767441	550	0.0788966
				551	NA	551	NA
				552	NA	552	NA
				553	0.168199	553	-0.170547
				554	0.00587744	554	-0.11389
				555	0.0878817	555	-0.115079
				556	0.00451769	556	0.0494842
				557	0.138631	557	0.0488185
				558	0.00888895	558	-0.00204397
				559	-0.0198235	559	-0.018653
				560	0.0120937	560	-0.00961425
				561	0.0989181	561	-0.0956537
				562	-0.00206281	562	0.000645086
				563	0.00126502	563	-0.0163303
				564	0.0050694	564	-0.0201845
				565	-0.0095942	565	-0.0112067
				566	-0.00932315	566	-0.0149673
				567	0.0883038	567	-0.0291053
				568	-0.239156	568	-0.15718
				569	0.0321519	569	-0.0166939
				570	-0.00886197	570	-0.0156326
				571	-0.0364977	571	0.0332441
				572	-0.0154316	572	-0.00405802
				573	-0.00423654	573	0.0110741
				574	-0.0135104	574	-0.00799057
				575	0.0209029	575	0.0748581
				576	0.0382926	576	0.287812
				577	-0.788646	577	1.20124
				578	-0.111131	578	0.199093
				579	-0.0199358	579	0.0364716
				580	-0.377952	580	0.0661196
				581	0.0330461	581	-0.0322524
				582	0.0509792	582	0.636682
				583	0.0499278	583	0.00194425
				584	-0.0751069	584	0.0576743
				585	-0.00880596	585	-0.00599399
				586	-0.071912	586	0.140926
				587	0.0854125	587	-0.34445
				588	0.118778	588	-0.0686757
				589	-0.440446	589	0.74539
				590	-0.160821	590	0.141179
				591	-0.00880596	591	-0.0109934
				592	0.00250661	592	0.00225857
				593	0.197079	593	0.198764
				594	-0.212047	594	0.00415524
				595	-0.281144	595	0.532573
				596	-0.0316903	596	0.133535
				597	0.193618	597	-0.181655
				598	-0.0203404	598	-0.0176325
				599	0.190801	599	-0.040182
				600	-0.258225	600	0.120226
				601	0.269544	601	0.0185732
				602	-0.0839778	602	0.298648
				603	0.019038	603	0.082502
				604	0.0197495	604	-0.065828
				605	-0.0793497	605	-0.0867121
				606	-0.00321823	606	-0.00309312
				607	-0.323073	607	0.102459
				608	-0.149042	608	-0.179631
				609	-0.01619	609	-0.0197449
				610	-0.0477491	610	-0.055675
				611	-0.050111	611	-0.0446952
				612	-0.0112225	612	-0.0158056
				613	-0.0102249	613	-0.0627435
				614	NA	614	NA
				615	0.000110952	615	NA
				616	-0.0480778	616	0.0442738
				617	-0.0388211	617	0.105468
				618	0.00272848	618	0.00314481
				619	0.084393	619	0.260802
				620	0.028411	620	0.0323569
				621	-0.074359	621	-0.10754
				622	NA	622	NA
				623	-0.0156419	623	-0.0216555
				624	-0.0990049	624	0.168441
				625	0.0264025	625	0.187472
				626	-0.19413	626	-0.209905
				627	0.00402402	627	0.0120128
				628	-0.00217376	628	NA
				629	NA	629	NA
				630	NA	630	NA
				631	0.00156703	631	0.00954937
				632	-0.0172328	632	-0.0262302
				633	-0.308567	633	0.294739
				634	-0.0975281	634	-0.0237774
				635	-0.106127	635	0.175951
				636	-0.00625807	636	-0.00604991
				637	-0.0291269	637	0.0292124
				638	0.000221904	638	0.000430069
				639	0.00692001	639	-0.019172
				640	-0.20842	640	-0.0931991
				641	0.08527	641	-0.206149
				642	-0.0113126	642	-0.0112085
				643	-0.149251	643	-0.108781
				644	0.15208	644	0.0508796
				645	-0.0126834	645	-0.0100796
				646	-0.0856037	646	0.0473676
				647	-0.0185988	647	-0.00578785
				648	0.0110925	648	0.000860102
				649	0.00651726	649	-0.00599399
				650	0.0181437	650	-0.0102064
				651	0.0180855	651	-0.004814
				652	0.155461	652	-0.269927
				653	0.00832243	653	-0.00629624
				654	-0.00986594	654	-0.0169488
				655	-0.0183514	655	-0.0334036
				656	0.000965996	656	-0.00351308
				657	-0.0116973	657	-0.0166934
				658	-0.00738087	658	-0.0120681
				659	0.11287	659	0.142303
				660	0.239113	660	0.204708
				661	-0.21551	661	0.800529
				662	0.00439003	662	-0.130443
				663	-0.012987	663	-0.0176742
				664	0.171196	664	0.050167
				665	-0.00653322	665	-0.00870873
				666	-0.0134863	666	-0.0082787
				667	-0.202612	667	-0.31803
				668	0.000332838	668	0.000645086
				669	-0.00421798	669	-0.0128453
				670	0.0340804	670	0.0972091
				671	-0.00172993	671	-0.00472791
				672	-0.0485541	672	0.0010597
				673	-0.211509	673	-0.0811199
				674	-0.00891689	674	-0.00215943
				675	-0.00529319	675	-0.00773187
				676	-0.00511362	676	-0.0123177
				677	0.00107845	677	0.00509426
				678	0.00164655	678	0.0019588
				679	0.0117451	679	-0.027714
				680	0.230918	680	-0.133581
				681	0.088427	681	-0.00571045
				682	-0.150476	682	0.10925
				683	-0.0126549	683	-0.129416
				684	-0.0252007	684	0.00351437
				685	0.0563609	685	0.0538304
				686	-0.00292657	686	0.034716
				687	0.107868	687	-0.184386
				688	0.00434903	688	-0.00120952
				689	-0.0959585	689	0.0488041
				690	-0.177191	690	0.211841
				691	0.281005	691	-0.185858
				692	-0.0367649	692	-0.0630404
				693	0.22522	693	0.119358
				694	0.0882975	694	0.0811636
				695	0.0131269	695	-0.0176648
				696	0.00634689	696	0.0914515
				697	-0.0242515	697	-0.0204564
				698	-0.0355554	698	-0.117428
				699	0.0131628	699	0.0644744
				700	0.133871	700	-0.0383281
				701	-0.105472	701	0.182778
				702	-0.00434751	702	0.00284742
				703	-0.000987625	703	-0.00413935
				704	0.0117143	704	-0.0440715
				705	-46.5585	705	46.3464
				706	-0.0866412	706	-0.0635893
				707	0.114921	707	0.0199041
				708	0.0278826	708	-0.0106498
				709	-0.0295067	709	-0.00501729
				710	-0.00407925	710	-0.0181409
				711	-0.0119061	711	-0.04116
				712	0.202391	712	-0.252743
				713	-0.00416886	713	0.00526311
				714	0.0854146	714	0.0834273
				715	0.0470738	715	0.11663
				716	-0.00488156	716	-0.0046734
				717	-0.0630236	717	0.00704242
				718	0.118576	718	0.366838
				719	-0.0304074	719	0.0815106
				720	-0.0713592	720	-0.0237162
				721	-0.00300107	721	-0.00701963
				722	-0.133407	722	-0.12431
				723	0.0471144	723	0.00834942
				724	-0.105659	724	-0.11921
				725	0.118626	725	-0.00845856
				726	0.0177301	726	-0.015294
				727	-0.0050323	727	-0.077032
				728	-0.163976	728	-0.022283
				729	-0.0196643	729	0.0401359
				730	-0.307103	730	0.309062
				731	-0.0374617	731	-0.0157831
				732	-0.00582338	732	0.00355503
				733	0.00554732	733	-0.0187856
				734	0.0479126	734	-0.119119
				735	-0.00740578	735	-0.0206972
				736	-0.00348375	736	-0.0133936
				737	0.00556796	737	-0.0109934
				738	-0.0204259	738	-0.175258
				739	-0.000567209	739	-0.0026506
				740	NA	740	NA
				741	-0.00172993	741	-0.00870873
				742	-0.0106147	742	-0.00599399
				743	-0.0139691	743	-0.0113903
				744	0.00490226	744	0.00521451
				745	0.010477	745	-0.127623
				746	-0.00293756	746	-0.00502095
				747	-0.001619	747	-0.0109934
				748	-0.250558	748	0.327043
				749	-0.00192473	749	-0.00642402
				750	-0.00221339	750	-0.0144176
				751	-0.0168046	751	-0.00317019
				752	-0.2502	752	0.0927431
				753	0.0762705	753	-0.0530357
				754	-0.0310171	754	-0.0986078
				755	0.000332838	755	-0.00435438
				756	0.00831995	756	0.00934232
				757	0.00774174	757	-0.00892377
				758	-0.00195187	758	-0.00273325
				759	-0.0187176	759	-0.0204888
				760	-0.143996	760	-0.223504
				761	-0.0740868	761	-0.242105
				762	0.146018	762	0.10017
				763	0.118134	763	-0.0323258
				764	0.188663	764	0.169822
				765	-0.00732049	765	-0.0108644
				766	-0.0119737	766	-0.0343378
				767	-0.0253003	767	-0.16251
				768	-0.0363712	768	-0.00126225
				769	0.0238302	769	-0.105072
				770	-0.118938	770	-0.223664
				771	0.21235	771	0.00152857
				772	NA	772	NA
				773	-0.0577378	773	-0.21902
				774	-0.0018409	774	-0.00221823
				775	-0.00412561	775	-0.00370928
				776	-0.00172993	776	-0.00370928
				777	-0.0142511	777	-0.0233975
				778	0.34165	778	-0.176754
				779	0.0169826	779	-0.00185464
				780	0.0657197	780	-0.0695646
				781	-0.00931129	781	-0.0129201
				782	-0.00250802	782	0.216443
				783	-0.157498	783	0.137145
				784	-0.0303396	784	-0.0159005
				785	0.000110952	785	0.000215034
				786	-0.0729011	786	0.090201
				787	0.0261098	787	-0.013332
				788	-0.0321376	788	-0.155873
				789	0.00827176	789	0.00613716
				790	-0.00706626	790	-0.135583
				791	-0.0188402	791	0.0889154
				792	-0.208899	792	0.122985
				793	-0.0309641	793	0.0323472
				794	0.00914633	794	-0.000309628
				795	-0.000930259	795	-0.0109934
				796	0.00777449	796	0.000860102
				797	0.11732	797	-0.133847
				798	-0.0160764	798	-0.0253926
				799	-0.00526922	799	-0.0157779
				800	0.0914343	800	0.421938
				801	0.0016446	801	-0.00413935
				802	0.0942958	802	0.0756828
				803	-0.0108688	803	-0.00954532
				804	-0.0679494	804	-0.205392
				805	-0.232329	805	0.145674
				806	0.0161589	806	-0.00207859
				807	-0.0163224	807	-0.0122968
				808	-0.00541318	808	-0.0101004
				809	-0.291457	809	0.174686
				810	-0.0896383	810	-0.0423182
				811	0.0075691	811	-0.0404151
				812	0.000332838	812	-0.00185464
				813	-0.01817	813	-0.0179618
				814	-0.000729141	814	-0.0391829
				815	0.000887614	815	-0.0082787
				816	3.37e-06	816	-0.00256946
				817	NA	817	NA
				818	0.109934	818	-0.0717157
				819	-0.0281228	819	-0.020631
				820	NA	820	NA
				821	-0.0101169	821	-0.0296653
				822	-0.0421755	822	-0.0222991
				823	0.0851607	823	0.00139918
				824	-0.022697	824	-0.0186601
				825	0.00306135	825	0.00628969
				826	-0.0200021	826	0.135344
				827	-0.0956278	827	-0.144176
				828	0.241463	828	-0.0688478
				829	-0.00536013	829	-0.0250268
				830	0.00279752	830	-0.00163962
				831	-0.0018409	831	-0.0039243
				832	0.00570271	832	-0.00259122
				833	-0.126702	833	-0.098413
				834	0.0170327	834	-0.00156131
				835	-0.01974	835	-0.0290104
				836	-0.0359518	836	-0.109245
				837	-0.00310035	837	-0.00684873
				838	0.0136925	838	-0.0107784
				839	0.133323	839	-0.237643
				840	0.000591452	840	0.035553
				841	0.0203614	841	0.0310862
				842	-0.0476297	842	0.301375
				843	-0.0171636	843	-0.0262251
				844	0.191713	844	-0.0169604
				845	0.16331	845	0.153205
				846	-0.000167365	846	-0.00725023
				847	-0.00460505	847	-0.00163962
				848	0.00288886	848	0.00320111
				849	0.00928724	849	0.00325506
				850	0.136305	850	-0.0379248
				851	-0.0147943	851	-0.00427474
				852	-0.0687863	852	-0.0308822
				853	-0.0273526	853	-0.0111621
				854	-0.0137067	854	-0.0058952
				855	NA	855	0.000215034
				856	0.0272572	856	-0.00941656
				857	-0.00434751	857	-0.00413935
				858	-0.0878141	858	-0.126853
				859	0.000332838	859	0.000645086
				860	-0.0206276	860	0.0120597
				861	-0.0362244	861	0.0289485
				862	-0.026629	862	-0.0168357
				863	-0.438628	863	0.210135
				864	0.00644566	864	-0.0115208
				865	0.0851298	865	-0.119671
				866	-0.0452765	866	0.0266999
				867	0.167457	867	0.0632243
				868	-0.232998	868	0.254277
				869	-0.0047234	869	-0.00654029
				870	0.0146415	870	-0.00849371
				871	-0.781551	871	0.221298
				872	0.00636262	872	0.0509542
				873	0.0207142	873	0.00357492
				874	0.0382969	874	-0.0211559
				875	-0.0385296	875	-0.0390436
				876	0.000551929	876	-0.00120952
				877	-0.11953	877	-0.300889
				878	-0.0383993	878	-0.00299303
				879	-0.000855522	879	-0.006209
				880	0.170276	880	-0.151346
				881	0.16565	881	0.121645
				882	0.125494	882	0.454779
				883	-0.00161058	883	-0.0148292
				884	0.0427857	884	-0.164144
				885	-0.00348268	885	-0.00534146
				886	-0.215072	886	-0.129416
				887	-0.0413841	887	-0.130571
				888	0.00850816	888	0.000860102
				889	-0.0333765	889	-0.129829
				890	-0.0136508	890	-0.0130263
				891	0.0593041	891	0.0521112
				892	-0.0176724	892	-0.0139722
				893	-0.010885	893	-0.00807307
				894	0.000110952	894	0.000215034
				895	-0.00384298	895	0.0333098
				896	0.0119222	896	0.00572158
				897	-0.314092	897	0.278169
				898	-0.00418917	898	-0.0118926
				899	0.000443772	899	-0.00163962
				900	-0.00345407	900	-0.00564154
				901	0.00150265	901	-0.0183543
				902	-0.00195187	902	-0.00413935
				903	-0.00412561	903	-0.006209
				904	0.0892606	904	0.0381643
				905	0.00261755	905	0.00747933
				906	-0.0705612	906	-0.0138537
				907	-0.177282	907	0.38357
				908	0.0721948	908	0.0559291
				909	-0.139781	909	0.0962356
				910	0.112363	910	-0.0910753
				911	0.144507	911	0.00740385
				912	0.00899926	912	-0.000177273
				913	0.00175603	913	-0.0082787
				914	-0.182387	914	0.191364
				915	-0.0029631	915	-0.0128481
				916	-0.00423654	916	0.00107519
				917	-0.0120111	917	-0.0189899
				918	-0.0487977	918	0.00442091
				919	-0.159464	919	0.292703
				920	0.175118	920	-0.13781
				921	0.0260795	921	-0.105395
				922	-0.00209574	922	0.0350719
				923	-0.00523981	923	-0.00350079
				924	-0.0198874	924	-0.0370452
				925	0.0800258	925	-0.279056
				926	0.106227	926	0.176153
				927	0.00166241	927	-0.00271257
				928	NA	928	NA
				929	NA	929	0.000215034
				930	0.148597	930	0.0439448
				931	0.0752179	931	-0.00178061
				932	0.00272848	932	0.000645086
				933	-0.0624886	933	0.144034
				934	-0.00375173	934	0.0169749
				935	0.0166874	935	0.0440029
				936	-0.061864	936	0.188988
				937	-0.00344541	937	-0.029087
				938	-0.0634597	938	0.119241
				939	-0.00619876	939	0.0890982
				940	-0.0018409	940	-0.0039243
				941	0.031437	941	-0.0324566
				942	0.0441597	942	0.00389185
				943	2.17e-05	943	-0.0039243
				944	-0.035694	944	-0.046541
				945	-0.0166679	945	-0.0155908
				946	0.0208641	946	-0.00775258
				947	-0.0115751	947	-0.0181551
				948	-0.055851	948	-0.0989391
				949	0.0682606	949	0.427314
				950	-0.145746	950	-0.224729
				951	NA	951	NA
				952	0.0169467	952	-0.00185464
				953	0.0169467	953	-0.00185464
				954	-0.0942698	954	-0.102021
				955	-0.0110907	955	-0.00327921
				956	0.00523509	956	-0.00163962
				957	-0.0822461	957	0.108764
				958	-0.0144281	958	-0.049936
				959	0.0895596	959	0.0461066
				960	-0.0807196	960	0.209028
				961	0.0119118	961	-0.0142127
				962	-0.00960876	962	-0.00245349
				963	-0.000336678	963	0.0102832
				964	-0.0128904	964	-0.00134817
				965	-0.0184896	965	-0.0249796
				966	-0.00300578	966	-0.00892377
				967	-0.215272	967	0.0844149
				968	-0.00072228	968	-0.0205178
				969	-0.0151681	969	-0.0126519
				970	-0.512337	970	-0.149051
				971	-0.0100959	971	-0.0199173
				972	-0.0350133	972	-0.0596913
				973	-0.0651097	973	-0.126288
				974	-0.00221012	974	-0.00529596
				975	-0.0628908	975	-0.00851353
				976	NA	976	0.000215034
				977	-0.00434751	977	-0.00413935
				978	-0.0353624	978	-0.0188262
				979	-0.0684698	979	0.0108232
				980	0.135641	980	0.0263679
				981	0.241241	981	-0.0312778
				982	0.00261755	982	0.000430069
				983	-0.00445847	983	NA
				984	-0.00228726	984	-0.00163962
				985	-0.74081	985	-0.0291111
				986	-0.0486121	986	0.0149862
				987	-0.00434751	987	-0.00413935
				988	NA	988	NA
				989	-0.00655784	989	-0.0178232
				990	-0.00168801	990	4.03e-05
				991	0.00272848	991	-0.00185464
				992	-0.121276	992	-0.012977
				993	0.000110952	993	NA
				994	-0.011639	994	-0.0138265
				995	-0.00133553	995	-0.0104437
				996	0.0005935	996	0.00762814
				997	0.0767554	997	-0.0650786
				998	-0.0156601	998	-0.0203473
				999	0.0694146	999	-0.166184
				1000	0.0493492	1000	-0.00814006
				1001	-0.0158443	1001	-0.00773411
				1002	-23.2444	1002	32.1424
				1003	-0.0132674	1003	0.00316468
				1004	0.31139	1004	0.113581
				1005	NA	1005	NA
				1006	0.0991153	1006	-0.0742509
				1007	-0.0463399	1007	0.134701
				1008	0.00295042	1008	-0.00642402
				1009	0.00696487	1009	0.00171693
				1010	-0.0186891	1010	0.118193
				1011	-0.0863689	1011	0.107736
				1012	-0.0957325	1012	0.224682
				1013	-0.0799906	1013	0.070291
				1014	-0.0354233	1014	-0.0572959
				1015	0.0264001	1015	0.312563
				1016	-0.0109797	1016	-0.00747622
				1017	0.00687161	1017	0.352176
				1018	-0.0250262	1018	-0.0234629
				1019	-0.0110652	1019	-0.013382
				1020	0.0244515	1020	0.299082
				1021	-0.19982	1021	-0.190067
				1022	0.0158748	1022	-0.00163962
				1023	-0.105543	1023	-0.184418
				1024	-0.0577717	1024	-0.156742
				1025	0.0144408	1025	0.00316499
				1026	0.00637415	1026	0.0111773
				1027	-0.000924448	1027	-0.00947613
				1028	0.00384532	1028	0.00798862
				1029	-0.0192556	1029	-0.0114442
				1030	-0.00186856	1030	0.00167442
				1031	0.179492	1031	0.297979
				1032	-0.0209896	1032	-0.0255727
				1033	0.0465572	1033	-0.082795
				1034	-0.169486	1034	-0.0023067
				1035	-0.0109797	1035	-0.0130631
				1036	-0.205308	1036	0.459068
				1037	-0.296747	1037	0.539461
				1038	-0.0159446	1038	-0.0135161
				1039	0.0283928	1039	-0.00441659
				1040	-0.0182875	1040	-0.010476
				1041	0.00272848	1041	0.00314481
				1042	-0.0234533	1042	-0.015746
				1043	-0.0188033	1043	-0.000347945
				1044	-0.0188033	1044	-0.000347945
				1045	0.00941502	1045	0.0549144
				1046	-0.18982	1046	0.288955
				1047	0.0677373	1047	-0.203852
				1048	-0.0665084	1048	-0.175721
				1049	0.0419051	1049	0.0240135
				1050	0.00590785	1050	-0.00443753
				1051	0.106183	1051	-0.0207379
				1052	0.106183	1052	-0.0207379
				1053	-0.0784027	1053	-0.0291108
				1054	-0.0380142	1054	-0.150849
				1055	-0.00217376	1055	-0.000657319
				1056	-0.00101765	1056	0.00409458
				1057	-0.00902785	1057	-0.00807073
				1058	-0.0222651	1058	-0.0272693
				1059	-0.00674318	1059	-0.00413935
				1060	-0.00652125	1060	0.0052523
				1061	0.0275968	1061	-0.00105638
				1062	-0.0153472	1062	-0.0247216
				1063	-0.040646	1063	-0.205053
				1064	0.00424455	1064	0.0022652
				1065	-0.00891689	1065	-0.00370928
				1066	-0.00770644	1066	-0.00989392
				1067	-0.00367109	1067	-0.00835831
				1068	0.000614277	1068	0.00943671
				1069	0.0632664	1069	-0.0315578
				1070	0.144613	1070	-0.00232383
				1071	-0.00537013	1071	-0.0196728
				1072	-0.27334	1072	0.168959
				1073	0.0225186	1073	-0.0083779
				1074	-0.042717	1074	-0.0933882
				1075	-0.0020237	1075	-0.00160737
				1076	-0.0384994	1076	-0.0487835
				1077	-0.0315754	1077	-0.0255499
				1078	0.0627197	1078	-0.322069
				1079	-0.00825477	1079	-0.000443315
				1080	-0.00402139	1080	-0.0248715
				1081	-0.00255243	1081	0.000467706
				1082	-0.272292	1082	-0.250499
				1083	-0.0825849	1083	-0.193432
				1084	-0.0358136	1084	-0.0237543
				1085	0.0339292	1085	-0.0242912
				1086	-0.0916072	1086	0.00633921
				1087	0.101566	1087	0.10069
				1088	-0.0118262	1088	-0.0126473
				1089	-0.0401934	1089	0.300823
				1090	0.0139291	1090	-0.0156127
				1091	-0.437149	1091	0.270899
				1092	0.0613894	1092	0.00539206
				1093	-0.00206281	1093	-0.00182339
				1094	0.230485	1094	-0.0460506
				1095	-0.026262	1095	0.0111992
				1096	-0.0425817	1096	0.18015
				1097	0.000757928	1097	-0.00150723
				1098	1.33e-05	1098	-0.0203042
				1099	-0.0526169	1099	-0.0380241
				1100	0.0867679	1100	-0.216424
				1101	-0.141275	1101	-0.159349
				1102	-0.0309114	1102	-0.0217044
				1103	-0.0128343	1103	-0.0247897
				1104	-0.00566001	1104	-0.0166563
				1105	-0.00187083	1105	-0.00142457
				1106	-0.00195187	1106	-0.000945949
				1107	0.0993172	1107	0.277242
				1108	-0.0141828	1108	-0.0230804
				1109	0.0505027	1109	-0.403411
				1110	0.0478417	1110	-0.181686
				1111	0.0797605	1111	0.0555473
				1112	-0.195927	1112	0.243075
				1113	0.0152848	1113	-0.000671012
				1114	0.00250661	1114	0.000215034
				1115	-0.0268762	1115	-0.15652
				1116	-0.0924984	1116	0.0576549
				1117	0.007284	1117	-0.0195345
				1118	-0.00195187	1118	-0.00663909
				1119	0.314003	1119	0.0725136
				1120	-0.001619	1120	-0.0107778
				1121	-0.02683	1121	0.00202311
				1122	0.0239381	1122	-0.00309155
				1123	-0.120094	1123	-0.326334
				1124	-0.00401464	1124	-0.00349423
				1125	-0.00274277	1125	-0.0113798
				1126	-0.0160449	1126	-0.0102735
				1127	0.0993886	1127	-0.0880961
				1128	-0.111195	1128	-0.0830169
				1129	-0.0445939	1129	-0.139626
				1130	0.0275625	1130	-0.00194347
				1131	-0.0635606	1131	-0.094093
				1132	-0.0266372	1132	0.173304
				1133	-0.0496264	1133	-0.0724631
				1134	-0.0151906	1134	-0.00729738
				1135	-0.213263	1135	0.0546492
				1136	0.0382524	1136	0.12165
				1137	-0.0360016	1137	-0.0496762
				1138	0.0444691	1138	-0.163626
				1139	-0.0286262	1139	-0.0573705
				1140	-0.00312855	1140	0.00963678
				1141	0.00907148	1141	-0.0011314
				1142	0.0213266	1142	-0.128564
				1143	-0.157422	1143	-0.20502
				1144	0.104478	1144	0.0110434
				1145	0.127177	1145	0.712477
				1146	0.00130259	1146	-0.0185162
				1147	-0.341886	1147	0.598702
				1148	0.0469273	1148	-0.0427058
				1149	-0.0136519	1149	-0.0263694
				1150	0.000359685	1150	-0.0111792
				1151	0.176446	1151	-0.0502249
				1152	-0.502674	1152	0.819822
				1153	-0.00262447	1153	0.00015756
				1154	0.0461867	1154	0.222199
				1155	0.0075198	1155	-0.00435438
				1156	0.000268179	1156	-0.0165889
				1157	0.0100079	1157	0.301745
				1158	NA	1158	NA
				1159	-0.00526656	1159	-0.00549706
				1160	0.00426944	1160	0.0981038
				1161	-0.0130461	1161	0.0153143
				1162	-0.20658	1162	-0.172401
				1163	0.00702806	1163	0.00664552
				1164	0.00333595	1164	-0.00643749
				1165	-0.00663218	1165	-0.00528665
				1166	-0.0918706	1166	0.182625
				1167	0.000311495	1167	-0.0107833
				1168	-0.0158543	1168	0.0339048
				1169	-0.0044847	1169	-0.00541911
				1170	0.00205819	1170	-0.006209
				1171	-0.0141849	1171	-0.0198566
				1172	0.0153652	1172	0.0078584
				1173	-0.156368	1173	-0.108076
				1174	0.00713378	1174	0.0215783
				1175	0.0746245	1175	-0.0247319
				1176	-0.0591262	1176	0.245306
				1177	-0.0500995	1177	0.0129134
				1178	-0.00516867	1178	0.168658
				1179	0.00366721	1179	-0.0032075
				1180	0.0272861	1180	-0.141508
				1181	-0.0140698	1181	-0.00601364
				1182	-0.00172993	1182	-0.006209
				1183	0.000221904	1183	0.000430069
				1184	NA	1184	NA
				1185	0.0152613	1185	-0.00397173
				1186	-0.0236872	1186	0.147659
				1187	-0.0173117	1187	-0.0229031
				1188	0.0271545	1188	-0.0124083
				1189	0.0845868	1189	0.136302
				1190	-0.00869258	1190	-0.0114312
				1191	-0.0158721	1191	-0.0224229
				1192	-0.00172993	1192	-0.00120952
				1193	-0.011391	1193	-0.0101997
				1194	-0.182153	1194	-0.247158
				1195	-0.000433051	1195	-0.00467255
				1196	-0.00150806	1196	-0.0107784
				1197	0.174724	1197	0.0603265
				1198	0.00875641	1198	-0.00206968
				1199	0.0220293	1199	0.00390752
				1200	0.151921	1200	-0.0884371
				1201	0.0126959	1201	0.00620723
				1202	-0.0232763	1202	0.0124876
				1203	-0.210055	1203	0.426153
				1204	0.0206559	1204	-0.0359892
				1205	0.128375	1205	-0.0440398
				1206	-0.00641032	1206	-0.00185378
				1207	-0.00412561	1207	0.00129021
				1208	-0.00195187	1208	0.000860102
				1209	-0.184108	1209	0.356669
				1210	0.0146423	1210	0.0163802
				1211	-0.00664392	1211	-0.0120738
				1212	-0.0088299	1212	-0.0135307
				1213	0.0211	1213	-0.00211604
				1214	-0.0186592	1214	-0.0159519
				1215	0.0031407	1215	-0.00565128
				1216	0.00888847	1216	0.00833433
				1217	-0.0220109	1217	-0.0175741
				1218	-0.00988221	1218	-0.0208977
				1219	-0.00434751	1219	-0.00163962
				1220	-0.0641855	1220	0.152658
				1221	-0.373338	1221	0.242186
				1222	0.020905	1222	-0.159468
				1223	-0.00955888	1223	-0.0276176
				1224	-0.216235	1224	0.857331
				1225	0.0777429	1225	0.0418601
				1226	-0.015882	1226	-0.0107784
				1227	-0.00993975	1227	-0.0121272
				1228	0.040218	1228	0.0128905
				1229	-0.0443868	1229	-0.0498519
				1230	-0.0422798	1230	0.0260093
				1231	0.0303789	1231	0.0751123
				1232	0.0085934	1232	-0.00252021
				1233	0.0456949	1233	-0.132547
				1234	-0.00716183	1234	-0.0141406
				1235	-0.0260494	1235	-0.0300291
				1236	-0.273557	1236	0.531984
				1237	-0.00641032	1237	-0.000788274
				1238	-0.0012034	1238	-0.0463155
				1239	-0.194286	1239	0.561958
				1240	0.000221904	1240	NA
				1241	-0.0206195	1241	-0.0138059
				1242	0.257134	1242	-0.0731454
				1243	-0.0422216	1243	0.110619
				1244	0.215572	1244	-0.112303
				1245	-0.00206281	1245	-0.00185464
				1246	0.152828	1246	-0.162962
				1247	-0.00122087	1247	-0.0112085
				1248	-0.741929	1248	0.521562
				1249	-0.0104477	1249	-0.0102395
				1250	0.0149479	1250	-0.00239508
				1251	0.0840714	1251	0.0190781
				1252	0.0823859	1252	0.0787093
				1253	-0.0251944	1253	0.154318
				1254	-0.0835443	1254	-0.0936653
				1255	-0.226421	1255	0.332991
				1256	-0.12112	1256	-0.00361172
				1257	-0.0705547	1257	0.0653285
				1258	0.125856	1258	-0.0468551
				1259	0.0802124	1259	-0.117439
				1260	0.0160906	1260	-0.00892377
				1261	-0.000692947	1261	-0.019147
				1262	-0.00461041	1262	-0.00592269
				1263	0.0305101	1263	-0.0701204
				1264	0.0305981	1264	-0.00613912
				1265	-0.00780862	1265	0.00398565
				1266	-0.0263525	1266	-0.02854
				1267	0.00362676	1267	0.103432
				1268	0.116391	1268	0.218435
				1269	0.157601	1269	0.233353
				1270	0.0641093	1270	0.0572488
				1271	0.00419661	1271	-0.00755375
				1272	0.0224698	1272	0.0695997
				1273	0.000554777	1273	0.015658
				1274	-0.00445847	1274	0.00892858
				1275	0.320225	1275	0.0797348
				1276	-0.298095	1276	0.470923
				1277	-0.00401464	1277	-0.00599399
				1278	-0.0675287	1278	-0.0773329
				1279	0.110537	1279	-0.219505
				1280	-0.0191247	1280	-0.0187084
				1281	-0.0155792	1281	-0.00979376
				1282	-0.00233739	1282	-0.0130631
				1283	0.00754254	1283	-0.0807514
				1284	NA	1284	NA
				1285	-0.0350072	1285	-0.143564
				1286	0.000991981	1286	-0.00331811
				1287	-0.00155966	1287	-0.00576015
				1288	0.452905	1288	0.00404472
				1289	-0.0136133	1289	-0.0155926
				1290	0.11495	1290	0.0255887
				1291	-0.00919054	1291	-0.0158056
				1292	0.0304516	1292	-0.191219
				1293	0.0512742	1293	-0.244686
				1294	0.0233793	1294	-0.0619751
				1295	0.00708259	1295	0.00564457
				1296	-0.00546633	1296	-0.0104246
				1297	-0.0084661	1297	-0.00732961
				1298	0.138691	1298	-0.177552
				1299	0.031289	1299	-0.025124
				1300	-0.00446989	1300	0.000633662
				1301	-0.0112225	1301	-0.011478
				1302	0.0214086	1302	-0.00185464
				1303	-0.00789928	1303	-0.0282136
				1304	0.00472603	1304	-0.0238298
				1305	-0.0121353	1305	-0.0125087
				1306	0.0921118	1306	0.263347
				1307	-0.0873503	1307	-0.135737
				1308	-0.0126051	1308	-0.0170842
				1309	0.00207143	1309	-0.00160564
				1310	0.00295042	1310	-0.0039243
				1311	0.011048	1311	0.00159121
				1312	-0.201154	1312	0.363199
				1313	-0.0235556	1313	0.000199011
				1314	-0.00217376	1314	-0.00206968
				1315	-0.0120046	1315	-0.000374733
				1316	-0.00538029	1316	-0.111308
				1317	-0.0186212	1317	-0.0121325
				1318	-0.0164361	1318	-0.0224627
				1319	0.171238	1319	0.124858
				1320	0.00763073	1320	0.00256931
				1321	NA	1321	NA
				1322	-0.0574435	1322	0.0528025
				1323	-0.0846085	1323	-0.0764821
				1324	-0.0196388	1324	-0.00514263
				1325	-0.286674	1325	0.206165
				1326	-0.00154641	1326	-0.0112794
				1327	0.0569495	1327	-0.0711842
				1328	-0.0646196	1328	0.00934817
				1329	-0.000873824	1329	0.00308489
				1330	-0.0106929	1330	0.0176861
				1331	0.0111756	1331	-0.0355856
				1332	-0.0105249	1332	-0.0230167
				1333	0.0326089	1333	-0.0345691
				1334	-0.000628269	1334	-0.00163962
				1335	0.0571719	1335	0.258321
				1336	-0.00364011	1336	-0.00822323
				1337	-0.0039901	1337	-0.00388602
				1338	-0.23511	1338	-0.595562
				1339	0.322358	1339	-0.170057
				1340	0.181234	1340	-0.0749518
				1341	-0.000532124	1341	-0.006209
				1342	-0.00849564	1342	-0.0190731
				1343	0.0226983	1343	0.110093
				1344	-0.0200203	1344	-0.0266869
				1345	-0.0149903	1345	-0.0208491
				1346	-0.00784968	1346	-0.0124328
				1347	-0.013205	1347	-0.0230614
				1348	0.00261755	1348	-0.00206968
				1349	-0.031476	1349	-0.0336635
				1350	-0.0212724	1350	-0.0189681
				1351	-0.00201365	1351	-0.00875813
				1352	-0.103192	1352	0.173082
				1353	-0.0557524	1353	0.181885
				1354	0.180245	1354	-0.110136
				1355	0.000110952	1355	0.000215034
				1356	-0.00143618	1356	-0.0132781
				1357	0.127512	1357	0.0230387
				1358	-0.0602975	1358	-0.0650036
				1359	0.0191642	1359	-0.0337488
				1360	-0.0202558	1360	-0.0375496
				1361	-0.0218258	1361	-0.105431
				1362	-0.0131634	1362	-0.0198299
				1363	0.000110952	1363	0.000215034
				1364	0.159147	1364	-0.0265677
				1365	0.0337231	1365	0.0327608
				1366	0.0122042	1366	-0.0105634
				1367	-0.178162	1367	0.529887
				1368	0.130912	1368	0.139768
				1369	0.179811	1369	0.0889852
				1370	-0.0720801	1370	-0.160904
				1371	0.0215713	1371	-0.0341689
				1372	0.0060082	1372	0.00662746
				1373	-0.00723192	1373	-0.0041928
				1374	0.000623446	1374	2.27e-05
				1375	-0.0153291	1375	0.130323
				1376	0.0487342	1376	-0.105377
				1377	0.0885777	1377	0.251417
				1378	0.228915	1378	0.0676223
				1379	-0.0207907	1379	-0.0191489
				1380	-0.0118716	1380	0.00906018
				1381	-0.00217376	1381	-0.00206968
				1382	0.0936892	1382	-0.00924247
				1383	0.0018421	1383	-0.00185464
				1384	-0.0135489	1384	-0.0103484
				1385	-0.362875	1385	0.192308
				1386	-0.0687274	1386	-0.191143
				1387	-0.0193814	1387	-0.0340639
				1388	-0.0814598	1388	0.260932
				1389	-0.0220412	1389	0.00222507
				1390	0.0101672	1390	-0.0137076
				1391	0.0711914	1391	0.0303375
				1392	-0.130299	1392	0.0716425
				1393	-0.273369	1393	-0.163032
				1394	-0.00618841	1394	-0.0180626
				1395	-0.000319839	1395	-0.00305197
				1396	-0.0202201	1396	-0.033712
				1397	-0.0225774	1397	0.00192133
				1398	-0.11696	1398	0.0710975
				1399	0.120318	1399	-0.125103
				1400	-0.00707438	1400	-0.00941168
				1401	-0.0132853	1401	-0.0162917
				1402	NA	1402	NA
				1403	-0.0625993	1403	-0.00353217
				1404	-0.00454513	1404	-0.0235022
				1405	-0.0172484	1405	-0.0168321
				1406	0.0136026	1406	-0.0123144
				1407	-0.00729042	1407	-0.00806364
				1408	-0.162669	1408	-0.174653
				1409	-0.0103866	1409	-0.019761
				1410	-0.00085611	1410	-0.00650334
				1411	-0.0106432	1411	-0.0183679
				1412	-0.0840927	1412	0.326831
				1413	-0.0268649	1413	-0.0469688
				1414	0.118599	1414	0.0330118
				1415	0.0184251	1415	0.15804
				1416	0.00295042	1416	-0.00271191
				1417	-0.0216893	1417	-0.00613082
				1418	-0.0791594	1418	0.402639
				1419	-0.468536	1419	0.0373493
				1420	0.0711956	1420	0.0182461
				1421	-0.00280814	1421	-0.00142457
				1422	-0.026704	1422	-0.0309337
				1423	-0.010762	1423	-0.0240166
				1424	-0.00954519	1424	-0.00183781
				1425	-0.00293754	1425	-0.0306614
				1426	-0.0118569	1426	-0.016336
				1427	0.0091794	1427	0.0100553
				1428	0.278761	1428	0.103649
				1429	-0.0158303	1429	-0.00802435
				1430	-0.0413331	1430	-0.11135
				1431	-0.017336	1431	-0.00462922
				1432	-0.00679802	1432	-0.0179694
				1433	-0.0601848	1433	0.0821984
				1434	-0.239217	1434	0.529953
				1435	0.167401	1435	0.0333739
				1436	0.00651995	1436	-0.00642402
				1437	-0.0157003	1437	-0.0294767
				1438	0.0230043	1438	0.0100627
				1439	-0.0611247	1439	-0.193043
				1440	-0.0092418	1440	-0.0155094
				1441	-0.00648127	1441	-0.00616902
				1442	-0.0214265	1442	-0.149626
				1443	0.0231836	1443	-0.0188531
				1444	-0.00891689	1444	-0.00870873
				1445	0.324499	1445	0.304818
				1446	-0.0817572	1446	-0.130871
				1447	0.0144288	1447	-0.006209
				1448	0.0305626	1448	-0.00864364
				1449	0.00512416	1449	0.000645086
				1450	-0.0491391	1450	-0.031539
				1451	0.00313595	1451	-0.00128096
				1452	0.0659925	1452	0.0217484
				1453	-0.0275846	1453	-0.0297492
				1454	-0.258538	1454	0.243728
				1455	0.0772516	1455	0.00495088
				1456	0.014033	1456	0.290351
				1457	0.0341422	1457	0.0246941
				1458	-0.00869503	1458	-0.0107784
				1459	-0.0173084	1459	-0.0193918
				1460	-0.0742753	1460	-0.0329652
				1461	-0.00544494	1461	-0.035432
				1462	-0.00172993	1462	0.0022401
				1463	0.00845858	1463	-0.0224198
				1464	0.13784	1464	0.0861128
				1465	-0.000363225	1465	-0.0188648
				1466	-0.0717697	1466	0.314443
				1467	-0.419754	1467	0.270024
				1468	-0.125756	1468	-0.0642644
				1469	-0.00195187	1469	-0.00663909
				1470	-0.190679	1470	-0.207523
				1471	0.0332043	1471	-0.193682
				1472	-0.0919329	1472	0.176327
				1473	-0.0671586	1473	0.00536814
				1474	-0.113524	1474	0.215439
				1475	-0.00713873	1475	-0.00813409
				1476	-0.00913725	1476	0.00367369
				1477	-0.185847	1477	-0.0063586
				1478	-0.0414714	1478	-0.115177
				1479	-0.0972575	1479	-0.308782
				1480	0.00250661	1480	0.00271478
				1481	0.0795186	1481	0.0417397
				1482	0.0911134	1482	-0.0675765
				1483	0.0861424	1483	0.0362896
				1484	0.165222	1484	-0.110496
				1485	-0.00065942	1485	-0.0100339
				1486	0.0658912	1486	0.129807
				1487	-0.0869006	1487	0.577277
				1488	0.000110952	1488	0.00521451
				1489	-0.0177752	1489	-0.032045
				1490	0.00295042	1490	-0.00892377
				1491	-0.0285197	1491	-0.0258118
				1492	-0.159155	1492	-0.12074
				1493	-0.0134072	1493	-0.0104912
				1494	0.0129865	1494	-0.0887278
				1495	0.000110952	1495	0.000215034
				1496	-0.00206281	1496	0.000645086
				1497	-0.0077093	1497	-0.0123965
				1498	0.00250661	1498	0.00521451
				1499	-0.0018409	1499	-0.0039243
				1500	-0.221733	1500	-0.012301
				1501	0.15517	1501	-0.0137291
				1502	-0.0215192	1502	-0.0271666
				1503	0.00559822	1503	0.0169337
				1504	-0.0113873	1504	-0.0134932
				1505	-0.00809529	1505	-0.0101787
				1506	-0.00555355	1506	-0.0101367
				1507	-0.121453	1507	0.49955
				1508	0.149876	1508	0.00571981
				1509	0.0130503	1509	-0.0845343
				1510	-0.00739601	1510	-0.00381969
				1511	0.00283945	1511	-0.00413935
				1512	0.00283945	1512	-0.00413935
				1513	0.0716324	1513	0.0271986
				1514	0.0240575	1514	-0.0045284
				1515	0.0030407	1515	-0.00649449
				1516	0.000332838	1516	-0.00185464
				1517	0.0161952	1517	0.00585959
				1518	-0.00419087	1518	-0.0018226
				1519	-0.00704033	1519	-0.00507808
				1520	-0.166207	1520	0.25437
				1521	-0.01788	1521	-0.0148473
				1522	-0.00217376	1522	NA
				1523	0.0520998	1523	-0.0470504
				1524	-0.146643	1524	0.352662
				1525	-0.00172993	1525	-0.000747085
				1526	0.0147191	1526	-0.00551162
				1527	-0.144283	1527	-0.00605894
				1528	0.160665	1528	0.00499472
				1529	0.136238	1529	-0.0633668
				1530	-0.163715	1530	0.274976
				1531	-0.00195187	1531	-0.00163962
				1532	-0.121995	1532	0.390414
				1533	0.0857704	1533	-0.0787891
				1534	-0.00606034	1534	-0.00943444
				1535	-0.00286812	1535	-0.0427813
				1536	-0.0270283	1536	-0.0312992
				1537	-0.23297	1537	-0.0821178
				1538	-0.0203222	1538	-0.0293279
				1539	-0.2028	1539	0.0226662
				1540	-0.0280065	1540	-0.0325897
				1541	-0.00445847	1541	-0.00435438
				1542	0.0626401	1542	0.159199
				1543	-0.0438116	1543	0.0463722
				1544	-0.0989695	1544	-0.111606
				1545	0.00523509	1545	-0.00163962
				1546	0.00534606	1546	-0.009055
				1547	-0.0247873	1547	-0.0226808
				1548	-0.055061	1548	-0.0413741
				1549	-0.00120591	1549	-0.00120952
				1550	-0.0229538	1550	0.112647
				1551	-0.413674	1551	0.349675
				1552	-0.0265511	1552	-0.15868
				1553	-0.0172211	1553	-0.0173319
				1554	-0.156946	1554	-0.237902
				1555	-0.060485	1555	-0.159364
				1556	-0.0730907	1556	-0.147257
				1557	-0.0265749	1557	0.0799286
				1558	-0.00967723	1558	-0.0082787
				1559	-0.0281687	1559	-0.0380347
				1560	0.0474576	1560	-0.0311313
				1561	0.0106584	1561	0.00493415
				1562	0.278097	1562	0.0746631
				1563	0.242066	1563	0.0673572
				1564	0.00320832	1564	-0.0124185
				1565	0.0204451	1565	-0.00899231
				1566	-0.00175679	1566	-0.0164348
				1567	-0.0105571	1567	-0.0126405
				1568	0.0491746	1568	0.0138284
				1569	0.0144726	1569	-0.119079
				1570	-0.0192418	1570	-0.00439868
				1571	0.168467	1571	-0.0299892
				1572	0.00355813	1572	-0.00163962
				1573	-0.036405	1573	-0.0444486
				1574	-0.0135953	1574	-0.0115786
				1575	-0.0151515	1575	-0.0212918
				1576	-0.0504942	1576	-0.0921488
				1577	-0.176523	1577	-0.0489068
				1578	-0.00265524	1578	0.00536439
				1579	-0.0131899	1579	-0.00734431
				1580	-0.165262	1580	-0.266038
				1581	0.0676039	1581	0.134033
				1582	-0.129681	1582	0.159818
				1583	0.00642059	1583	-0.00202226
				1584	-0.0814718	1584	-0.303804
				1585	-0.00611531	1585	-0.00905143
				1586	0.000332838	1586	-0.00435438
				1587	-0.0132644	1587	0.00575934
				1588	0.1376	1588	-0.214044
				1589	0.0297347	1589	0.0027774
				1590	-0.00646165	1590	-0.0105859
				1591	-0.0154055	1591	-0.00519837
				1592	-0.00458062	1592	0.000592821
				1593	-0.00159533	1593	-0.00367872
				1594	-0.0112477	1594	-0.0271586
				1595	-0.022824	1595	-0.0162751
				1596	0.0299103	1596	0.00804148
				1597	-0.0226546	1597	-0.0197385
				1598	-0.011457	1598	0.242707
				1599	-0.104515	1599	0.0459801
				1600	-0.00629935	1600	-0.00327921
				1601	-0.00423654	1601	-0.00892377
				1602	NA	1602	NA
				1603	-0.191564	1603	0.270288
				1604	-0.0221785	1604	0.0148109
				1605	-0.215538	1605	0.0147063
				1606	-0.0400914	1606	-0.0173808
				1607	0.0287855	1607	0.0510802
				1608	-0.00855133	1608	-0.0871932
				1609	0.048582	1609	0.0521943
				1610	-0.0409777	1610	-0.0549444
				1611	0.0591624	1611	0.298806
				1612	0.0103458	1612	-0.0275162
				1613	0.00289451	1613	0.00115864
				1614	-0.314547	1614	0.409815
				1615	-0.00434751	1615	NA
				1616	0.0025445	1616	0.000851901
				1617	-0.0103339	1617	-0.0125213
				1618	NA	1618	NA
				1619	0.0247093	1619	-0.0802606
				1620	-0.00100188	1620	-0.0111278
				1621	-0.0529213	1621	0.15588
				1622	0.000554777	1622	-0.0039243
				1623	0.0542855	1623	-0.0996943
				1624	0.08512	1624	-0.00171555
				1625	-0.00145576	1625	0.0638455
				1626	0.00199637	1626	0.0527251
				1627	-0.0157932	1627	0.0393374
				1628	-0.0174864	1628	-0.27461
				1629	-0.0033668	1629	-0.0102415
				1630	-0.0112016	1630	-0.00349423
				1631	NA	1631	NA
				1632	-0.0233637	1632	-0.0302384
				1633	-0.283241	1633	0.377833
				1634	-0.00900016	1634	-0.00368843
				1635	0.000414963	1635	-0.0112488
				1636	0.0094056	1636	-0.0260374
				1637	0.000134516	1637	-0.00923992
				1638	-0.00783272	1638	-0.000578904
				1639	-0.122955	1639	-0.0234774
				1640	0.13572	1640	0.191155
				1641	0.120731	1641	0.0515272
				1642	-0.00869503	1642	-0.0082787
				1643	-0.0470508	1643	0.150482
				1644	-0.18072	1644	-0.221289
				1645	0.00518152	1645	-0.00120952
				1646	0.0241656	1646	-0.0202085
				1647	-0.00783307	1647	-0.00780831
				1648	-0.00630792	1648	-0.0132617
				1649	-0.00900195	1649	-0.0188312
				1650	0.018969	1650	0.231791
				1651	NA	1651	NA
				1652	0.624223	1652	-0.0608018
				1653	0.159593	1653	-0.126018
				1654	0.000332838	1654	-0.00185464
				1655	-0.0231768	1655	-0.017865
				1656	-0.00652125	1656	0.00762704
				1657	-0.0254527	1657	-0.0201289
				1658	0.00257939	1658	-0.00642344
				1659	-0.0773534	1659	0.194646
				1660	-0.193637	1660	0.0202147
				1661	0.0494581	1661	0.00131181
				1662	0.0113984	1662	-0.000994501
				1663	-0.172884	1663	-0.152065
				1664	-0.388577	1664	0.553321
				1665	-0.0024696	1665	-0.00494159
				1666	0.00168353	1666	-0.00776517
				1667	0.154977	1667	0.057122
				1668	-0.00355695	1668	-0.00663909
				1669	-0.0015808	1669	-0.00997741
				1670	-0.00172993	1670	-0.00870873
				1671	NA	1671	NA
				1672	0.0517809	1672	0.0144344
				1673	-0.0275664	1673	0.164474
				1674	-0.00629935	1674	-0.0082787
				1675	0.249872	1675	-0.151229
				1676	0.0685993	1676	0.167982
				1677	0.0325514	1677	0.00247254
				1678	-0.0302888	1678	-0.0372676
				1679	0.333785	1679	0.34898
				1680	0.0691492	1680	-0.2727
				1681	0.000776645	1681	-0.00599399
				1682	-0.00891689	1682	0.0101143
				1683	-0.00195187	1683	-0.00163962
				1684	0.0138177	1684	-0.0189656
				1685	0.000332838	1685	-0.00185464
				1686	0.023704	1686	-0.0485285
				1687	-0.0157482	1687	0.00734196
				1688	0.169594	1688	0.0654139
				1689	0.0895108	1689	0.157634
				1690	-0.0225893	1690	-0.0220689
				1691	-0.0120322	1691	-0.00544029
				1692	-0.00492185	1692	-0.0107784
				1693	-0.00898867	1693	-0.00877719
				1694	-0.0124742	1694	-0.00922458
				1695	0.0154237	1695	0.0565621
				1696	-0.00588294	1696	-0.0233292
				1697	-0.0108169	1697	-0.0105141
				1698	-0.00513985	1698	-0.0806432
				1699	0.00261755	1699	0.00792928
				1700	0.021451	1700	-0.286689
				1701	0.000887614	1701	-0.00778811
				1702	0.0075198	1702	0.00584142
				1703	-0.0554804	1703	0.0642138
				1704	0.0993815	1704	-0.0129735
				1705	-0.0594034	1705	-0.103893
				1706	-0.0586702	1706	-0.00381621
				1707	0.0121596	1707	-0.0025481
				1708	0.002119	1708	-0.0866097
				1709	0.0198313	1709	-0.0816101
				1710	-0.00641032	1710	-0.000994501
				1711	-0.0135348	1711	-0.0114116
				1712	0.0226727	1712	-0.146006
				1713	-0.616472	1713	0.37515
				1714	-0.00960754	1714	-0.0034837
				1715	-0.0211467	1715	-0.0232301
				1716	-0.005239	1716	-0.0128481
				1717	-0.0119516	1717	-0.00882737
				1718	0.0178207	1718	-0.00529956
				1719	-0.0740626	1719	0.198514
				1720	-0.186113	1720	0.27609
				1721	-0.0999103	1721	0.246367
				1722	0.00339585	1722	-0.18478
				1723	-0.0112016	1723	-0.0134932
				1724	0.0227956	1724	-0.0112085
				1725	-0.0216542	1725	-0.0410478
				1726	-0.0043859	1726	-0.00136577
				1727	-0.00183895	1727	-0.0221996
				1728	NA	1728	NA
				1729	0.191172	1729	-0.19497
				1730	-0.0311299	1730	-0.00842414
				1731	-0.00619601	1731	-0.00947204
				1732	-0.000794795	1732	-0.000939552
				1733	-0.0174516	1733	-0.0219306
				1734	0.00176754	1734	-0.0211004
				1735	0.0514203	1735	-0.0976323
				1736	-0.000183448	1736	0.0047495
				1737	-0.0102266	1737	-0.00210293
				1738	-0.0452884	1738	-0.0362116
				1739	-0.0494573	1739	0.394604
				1740	-0.454599	1740	-0.143414
				1741	0.00014435	1741	0.000456598
				1742	-0.36496	1742	-0.201915
				1743	-0.00793874	1743	-0.0212383
				1744	-0.0219856	1744	-0.01734
				1745	NA	1745	NA
				1746	0.0640733	1746	-0.142844
				1747	-0.0324447	1747	-0.00816137
				1748	0.00510734	1748	-0.00958959
				1749	0.118166	1749	0.00357473
				1750	0.00306135	1750	-0.006209
				1751	0.0119215	1751	-0.0113998
				1752	-0.00563593	1752	-0.00532368
				1753	-0.00357492	1753	-0.00413935
				1754	-0.00104078	1754	-0.000149352
				1755	-0.0572063	1755	0.00959695
				1756	0.0179401	1756	-0.00956704
				1757	-0.222204	1757	0.13706
				1758	-0.00986052	1758	-0.0263059
				1759	-0.347102	1759	0.0232392
				1760	-0.0235809	1760	-0.0422258
				1761	0.00272848	1761	-0.00185464
				1762	-0.0813278	1762	-0.0145891
				1763	0.00809162	1763	-0.00206968
				1764	0.00470555	1764	-0.00385669
				1765	0.000332838	1765	0.0274235
				1766	-0.010367	1766	-0.0146379
				1767	0.00378321	1767	-0.00849371
				1768	0.21429	1768	-0.00824633
				1769	-0.00406841	1769	-0.00152939
				1770	0.00306135	1770	-0.00120952
				1771	-0.0113413	1771	-0.0093468
				1772	-0.0926123	1772	-0.0571049
				1773	-0.0753084	1773	0.0932585
				1774	-0.112192	1774	0.619336
				1775	-0.125838	1775	0.182643
				1776	-0.00483843	1776	-0.00400576
				1777	0.0121078	1777	-0.0128615
				1778	-0.00827562	1778	-0.00775521
				1779	-0.0197417	1779	0.00918267
				1780	-0.0119657	1780	-0.0215871
				1781	0.00283945	1781	-0.00413935
				1782	0.127085	1782	0.00353113
				1783	-0.0139087	1783	-0.0214423
				1784	-0.0156601	1784	-0.0203473
				1785	-0.0110907	1785	-0.0132781
				1786	0.0588035	1786	-0.154558
				1787	0.013908	1787	0.0399286
				1788	-0.00172993	1788	-0.00721515
				1789	0.0207804	1789	-0.000994501
				1790	0.00343213	1790	-0.189759
				1791	0.0258522	1791	-0.0473063
				1792	0.0103535	1792	-0.00359219
				1793	-0.00364089	1793	-0.0100477
				1794	0.000665711	1794	0.00250259
				1795	0.0989042	1795	-0.0544671
				1796	-0.0549294	1796	0.0394693
				1797	0.00907567	1797	0.197491
				1798	-0.0211039	1798	-0.0110881
				1799	-0.0234545	1799	0.0292263
				1800	-0.0333319	1800	-0.030624
				1801	-0.0147908	1801	-0.0184836
				1802	0.0362232	1802	0.245245
				1803	0.00844421	1803	-0.000927857
				1804	-0.00622604	1804	-0.00324019
				1805	0.000944507	1805	-0.0950134
				1806	0.15149	1806	-0.0651281
				1807	0.00644852	1807	-0.021807
				1808	0.000776645	1808	-0.00349423
				1809	-0.18996	1809	0.387014
				1810	-0.00200085	1810	-0.00408424
				1811	-0.0263664	1811	-0.028658
				1812	0.00323502	1812	-0.031396
				1813	0.0943766	1813	-0.0693771
				1814	-0.00195187	1814	-0.00663909
				1815	-0.00181079	1815	-0.00608166
				1816	-0.0018409	1816	-0.0039243
				1817	0.0330652	1817	-0.0888473
				1818	-0.00390371	1818	-0.0107784
				1819	0.022771	1819	-0.0182163
				1820	0.00225946	1820	-0.00866018
				1821	-0.0139351	1821	-0.0161226
				1822	-0.0218859	1822	-0.0115747
				1823	0.000554777	1823	0.0220229
				1824	-0.00740658	1824	-0.00959405
				1825	0.0161295	1825	-0.074345
				1826	-0.245536	1826	-0.122428
				1827	-0.00805902	1827	0.00173953
				1828	-0.0225182	1828	-0.017264
				1829	-0.0247796	1829	-0.0181293
				1830	-0.0416758	1830	0.168394
				1831	-0.00169747	1831	NA
				1832	-0.0277435	1832	-0.0820633
				1833	-0.0172703	1833	0.000810327
				1834	-0.0112016	1834	-0.00561902
				1835	-0.0207259	1835	-0.0172689
				1836	0.00744793	1836	0.0215147
				1837	-0.00423654	1837	-0.00642402
				1838	0.000110952	1838	0.000215034
				1839	-0.0284467	1839	-0.0270514
				1840	0.0963798	1840	0.0704072
				1841	0.144541	1841	-0.0740432
				1842	0.00790525	1842	0.00107463
				1843	-0.001619	1843	-0.000994501
				1844	0.00532212	1844	-0.0016183
				1845	0.0187454	1845	-0.0399433
				1846	-0.00412561	1846	-0.00500913
				1847	0.00107039	1847	-0.00740534
				1848	-0.00434751	1848	-0.00413935
				1849	0.000886888	1849	-0.00380034
				1850	-0.00652125	1850	-0.00120952
				1851	0.000237944	1851	-0.00556392
				1852	NA	1852	NA
				1853	0.0363884	1853	-0.0643973
				1854	0.0555685	1854	-0.054905
				1855	0.00277506	1855	0.0112298
				1856	-0.0779209	1856	-0.0814055
				1857	0.143218	1857	-0.0256876
				1858	-0.000609605	1858	0.00135872
				1859	-0.0144442	1859	-0.016336
				1860	-0.427738	1860	0.564278
				1861	0.0100109	1861	-0.16866
				1862	0.00189456	1862	-0.0051883
				1863	-0.0142934	1863	-0.00294192
				1864	0.000688253	1864	-0.0137448
				1865	0.0592321	1865	-0.172822
				1866	-0.00495362	1866	0.0104693
				1867	0.000754701	1867	-0.025011
				1868	-0.0119669	1868	-0.0336944
				1869	-0.0163848	1869	-0.0305506
				1870	0.0635667	1870	-0.0412851
				1871	0.0248341	1871	-0.0222778
				1872	-0.0018409	1872	0.012874
				1873	0.000332838	1873	-0.00140469
				1874	-0.00644283	1874	0.0042945
				1875	-0.00340282	1875	-0.00670637
				1876	-0.116809	1876	-0.105433
				1877	0.098856	1877	0.2404
				1878	-0.0415107	1878	0.191981
				1879	0.0208279	1879	-0.00433881
				1880	0.109902	1880	-0.0267236
				1881	0.00762629	1881	-0.00439976
				1882	NA	1882	NA
				1883	0.261958	1883	-0.0496222
				1884	-0.0113477	1884	-0.0135352
				1885	0.0401819	1885	-0.0186267
				1886	-0.00256127	1886	0.077138
				1887	-0.00434751	1887	-0.00663909
				1888	0.154814	1888	0.0502335
				1889	0.0718358	1889	-0.0240437
				1890	-0.00878872	1890	-0.012368
				1891	-0.00816642	1891	-0.0226498
				1892	-0.0127279	1892	-0.0128415
				1893	-0.0161885	1893	-0.0235241
				1894	-0.0822773	1894	0.00250811
				1895	-0.00873555	1895	-0.00373616
				1896	0.0957636	1896	0.000145181
				1897	-0.0151697	1897	-0.0171168
				1898	0.0818275	1898	-0.00522072
				1899	-0.00210691	1899	-0.000758461
				1900	0.199661	1900	0.0771181
				1901	-0.00423654	1901	-0.00892377
				1902	-0.0285109	1902	-0.0365345
				1903	-0.0712089	1903	-0.120327
				1904	0.153984	1904	-0.10646
				1905	-0.15437	1905	0.0718154
				1906	-0.225039	1906	0.272403
				1907	0.00210596	1907	0.0233729
				1908	0.0241859	1908	-0.0289405
				1909	0.00082564	1909	-0.0085488
				1910	0.223525	1910	-0.0942796
				1911	-0.239433	1911	-0.0986726
				1912	0.00283945	1912	-0.00663909
				1913	-0.0233631	1913	-0.0823254
				1914	NA	1914	NA
				1915	NA	1915	NA
				1916	-0.00388943	1916	-0.0107641
				1917	-0.0128833	1917	-0.0102795
				1918	-0.269516	1918	-0.223007
				1919	-0.0256275	1919	-0.0727244
				1920	-0.0614882	1920	-0.0878458
				1921	-0.161173	1921	-0.227107
				1922	0.0656778	1922	0.0263499
				1923	-0.0379903	1923	-0.00044321
				1924	-0.000324847	1924	-0.00980339
				1925	-0.0226791	1925	0.0297508
				1926	-0.00902785	1926	-0.0039243
				1927	0.00204967	1927	-0.0374064
				1928	0.000446228	1928	-0.00403284
				1929	-0.265229	1929	0.0909493
				1930	0.06839	1930	-0.0573845
				1931	0.00949935	1931	0.00585959
				1932	-0.00324474	1932	-0.0350988
				1933	-0.00423654	1933	-0.00642402
				1934	-0.0147376	1934	-0.0241114
				1935	0.00136496	1935	0.00636185
				1936	0.00416701	1936	-0.00520743
				1937	-0.00640812	1937	-0.0321431
				1938	0.00340896	1938	-0.00710492
				1939	-0.0321443	1939	-0.0286761
				1940	0.00043724	1940	-0.0071124
				1941	-0.0339825	1941	-0.0425905
				1942	0.0280306	1942	-0.0206161
				1943	-0.00434751	1943	-0.00413935
				1944	-0.00338187	1944	-0.00292962
				1945	0.00858957	1945	-0.0137371
				1946	0.00381344	1946	-0.00190549
				1947	-0.0124837	1947	-0.0241497
				1948	-0.0226382	1948	-0.036051
				1949	0.0477477	1949	0.190925
				1950	7.64e-06	1950	-0.00911155
				1951	-0.00652782	1951	-0.00100796
				1952	-0.00677936	1952	0.079798
				1953	-0.0646819	1953	-0.194424
				1954	0.0893211	1954	-0.111793
				1955	-0.0172581	1955	-0.015808
				1956	-0.0111258	1956	-0.0152964
				1957	-0.0128166	1957	-0.025838
				1958	0.00220864	1958	0.00236536
				1959	-0.00880596	1959	-0.00772504
				1960	-0.0134863	1960	-0.0112377
				1961	0.00339797	1961	-0.00656634
				1962	-0.00918053	1962	-0.00788927
				1963	0.0042641	1963	0.0048886
				1964	-0.00434751	1964	-0.00163962
				1965	-0.00267482	1965	0.0195361
				1966	0.00160853	1966	-0.00185464
				1967	0.0036399	1967	0.14579
				1968	-0.101983	1968	-0.0970795
				1969	-0.0156421	1969	-0.0153478
				1970	-0.00422559	1970	-0.00630898
				1971	-0.00529979	1971	-0.00727914
				1972	-0.00498722	1972	-0.00477906
				1973	-0.103193	1973	-0.208286
				1974	0.0403425	1974	-0.0691398
				1975	-0.0532739	1975	-0.0485985
				1976	-0.0572611	1976	-0.025763
				1977	-0.091928	1977	-0.147116
				1978	-0.00752896	1978	-0.0187623
				1979	-0.00359248	1979	-0.0232024
				1980	0.0188937	1980	-0.140689
				1981	-0.130371	1981	0.328251
				1982	0.00426199	1982	0.0634653
				1983	-0.00188332	1983	-0.00657054
				1984	-0.00109091	1984	-0.0464154
				1985	0.00677447	1985	0.0327867
				1986	-0.00206823	1986	-0.0137343
				1987	-0.0853702	1987	-0.107252
				1988	-0.211478	1988	-0.107704
				1989	-0.00674318	1989	-0.00663909
				1990	-0.0396006	1990	-0.0566824
				1991	0.0793032	1991	0.0695544
				1992	-0.109848	1992	0.0167184
				1993	-0.193214	1993	-0.125386
				1994	0.15477	1994	0.124159
				1995	0.085943	1995	0.0680446
				1996	-0.121596	1996	0.0715331
				1997	-0.0245419	1997	-0.0624069
				1998	-0.185126	1998	-0.0922917
				1999	0.178194	1999	-0.043045
[truncated: 5,190 more rows]

[truncated: 44 more sheets: Fig6F, Fig6G, Fig6H, FigS1M, FigS2I.panel1, FigS2I.panel2, FigS2K, FigS2M, FigS3M, FigS3N.Tnfaip3.Ip10, FigS3N.Saa3, FigS3N.C3, FigS3N.Ip10+4, FigS3N.Gem, FigS3OSaa3, FigS3O.Tnfaip3, FigS3O.Ip10, FigS3O.Gem, FigS3O.Ip10+4, FigS3O.C3 …]
